# Supplementary material for: Plasma cell differentiation is regulated by the expression of histone variant H3.3
Source: Nat Commun. 2024 Jun 20;15:5004. doi: 10.1038/s41467-024-49375-x (PMC11190180; doi:10.1038/s41467-024-49375-x)
Supplement: Supplementary file 4 — Source Data [file 41467_2024_49375_MOESM4_ESM.xlsx]

## Sheet: Figure1a
Relative Ratio
H3f3a				H3f3b				H3c1/2
B cells	PC(SP)	PC(BM)		B cells	PC(SP)	PC(BM)		B cells	PC(SP)	PC(BM)
5.1045	0.90645	0.6787		1.5565	0.66765	0.778		0.9384	1.113	0.6939
6.767	1.0625	0.811		1.7565	0.9649	0.721		1.159	1.2905	0.49775
5.9815	0.8034	0.6843		2.3195	0.7726	0.75415		0.95185	1.1005	0.49755
p value				p value				p value
B cells-PC(SP)	<0.0001			B cells-PC(SP)	0.004			B cells-PC(SP)	0.317
B cells-PC(BM)	<0.0001			B cells-PC(BM)	0.0031			B cells-PC(BM)	0.007
PC(SP)-PC(BM)	0.876			PC(SP)-PC(BM)	0.9647			PC(SP)-PC(BM)	0.0016

## Sheet: Figure1b
Relative Ratio
H3f3a			H3f3b			H3c1/2
Naïve	PC		Naïve	PC		Naïve	PC
22.22	3.9545		5.9525	1.8065		4.766	5.7485
18.915	4.737		7.031	2.2545		2.6725	9.037
19.45	2.877		5.5705	2.156		3.878	7.0225
23.475	4.135		6.811	2.294		6.7215	10.08
p value			p value			p value
Naïve-PC	0.0002		Naïve-PC	0.0006		Naïve-PC	0.0377

## Sheet: Figure1c
Figure1c	anti-H3.1/H3.2
	anti-H3.3
	MW marker used for all Western Blots:
	Bio-Rad Precision Plus Protein All Blue Standards

## Sheet: Figure1d
Relative Ratio
H3f3a				H3f3b				H3c1/2
D0	D6	PC		D0	D6	PC		D0	D6	PC
3.994	2.663	1.1445		1.105	0.86825	0.6152		1.3235	2.319	2.032
4.8665	2.4075	1.041		1.482	1.0595	0.41725		1.991	2.8155	1.758
4.5735	3.331	1.299		1.216	0.9544	0.62345		1.482	2.163	2.375
3.7785	2.343	1.5895		1.281	0.8454	0.7943		1.4935	1.5985	1.615
p value				p value				p value
D0-D6	0.001			D0-D6	0.0171			D0-D6	0.0927
D0-PC	<0.0001			D0-PC	0.0002			D0-PC	0.3906
D6-PC	0.0024			D6-PC	0.0239			D6-PC	0.5869

## Sheet: Figure1e
Figure1e	anti-H3.1/H3.2
	anti-H3.3
	MW marker used for all Western Blots:
	Bio-Rad Precision Plus Protein All Blue Standards

## Sheet: Figure2c
	Feature	naive (%)	PC (%)	Activated B (%)
	Promoter	28.0035	35.6393	28.5364
	5' UTR	0.163387	0.140738	0.0565078
	3' UTR	2.15532	1.56977	1.73291
	1st Exon	1.37663	1.42904	1.33735
	Other Exon	2.32392	1.90538	1.88359
	1st Intron	18.5775	15.9467	17.621
	Other Intron	26.0551	25.0514	26.295
	Downstream (<=300)	0.126886	0.151564	0.131852
	Distal Intergenic	21.2178	18.1661	22.4053

## Sheet: Figure 2d
Naive B cells
MOTIF_INDEX	MOTIF_SOURCE	MOTIF_ID	ALT_ID	CONSENSUS	WIDTH	SITES	E-VALUE	E-VALUE_SOURCE	MOST_SIMILAR_MOTIF_SOURCE	MOST_SIMILAR_MOTIF	URL
1	MEME	CACACACACACACACACACACACACACACA	MEME-1	CACACACACACACACACACACACACACACA	30	6941	2.9e-822	MEME	/home/guestA/n70275a/kTanaka/databases/motif_databases/JASPAR/JASPAR2022_CORE_vertebrates_redundant_v2.meme	MA0472.1 (Egr2)	http://jaspar2022.genereg.net/matrix/MA0472.1
2	DREME	RGRAA	DREME-1	RGRAA	5	103519	1.0e-515	DREME
3	DREME	AMABACAC	DREME-2	AMABACAC	8	29073	7.8e-312	DREME
4	DREME	AWATAH	DREME-3	AWATAH	6	32574	4.3e-185	DREME	/home/guestA/n70275a/kTanaka/databases/motif_databases/JASPAR/JASPAR2022_CORE_vertebrates_redundant_v2.meme	MA0083.2 (SRF)	http://jaspar2022.genereg.net/matrix/MA0083.2
5	MEME	CACACACACACACAC	MEME-2	CACACACACACACAC	15	5124	3.1e-164	MEME	/home/guestA/n70275a/kTanaka/databases/motif_databases/JASPAR/JASPAR2022_CORE_vertebrates_redundant_v2.meme	MA0472.1 (Egr2)	http://jaspar2022.genereg.net/matrix/MA0472.1
6	MEME	GAGAGAGAGAGAGAGAGAGAGAGAGAGAGA	MEME-3	GAGAGAGAGAGAGAGAGAGAGAGAGAGAGA	30	2052	1.8e-98	MEME	/home/guestA/n70275a/kTanaka/databases/motif_databases/JASPAR/JASPAR2022_CORE_vertebrates_redundant_v2.meme	MA0080.5 (SPI1)	http://jaspar2022.genereg.net/matrix/MA0080.5
7	DREME	AAAMMAAA	DREME-4	AAAMMAAA	8	6802	9e-90	DREME	/home/guestA/n70275a/kTanaka/databases/motif_databases/JASPAR/JASPAR2022_CORE_vertebrates_redundant_v2.meme	MA1125.1 (ZNF384)	http://jaspar2022.genereg.net/matrix/MA1125.1
8	DREME	AGVCAK	DREME-5	AGVCAK	6	30311	1.1e-82	DREME	/home/guestA/n70275a/kTanaka/databases/motif_databases/MOUSE/uniprobe_mouse.meme	UP00000_1 (Smad3_primary)	http://thebrain.bwh.harvard.edu/uniprobe/details2.php?id=00000
9	/home/guestA/n70275a/kTanaka/databases/motif_databases/MOUSE/uniprobe_mouse.meme	UP00008_2	Six6_secondary	NDBSKATATATMCVHHT	17	27025	2.5e-70	CENTRIMO			http://thebrain.bwh.harvard.edu/uniprobe/details2.php?id=00008
10	DREME	ATRCAYRC	DREME-6	ATRCAYRC	8	4747	1.1e-65	DREME
11	DREME	GAGAGAGA	DREME-7	GAGAGAGA	8	4699	3.3e-57	DREME
12	DREME	CACGB	DREME-8	CACGB	5	8224	3.2e-56	DREME	/home/guestA/n70275a/kTanaka/databases/motif_databases/JASPAR/JASPAR2022_CORE_vertebrates_redundant_v2.meme	MA0259.1 (ARNT::HIF1A)	http://jaspar2022.genereg.net/matrix/MA0259.1
13	/home/guestA/n70275a/kTanaka/databases/motif_databases/JASPAR/JASPAR2022_CORE_vertebrates_redundant_v2.meme	MA0032.1	FOXC1	NBNVWGTA	8	69217	1.1e-54	CENTRIMO			http://jaspar2022.genereg.net/matrix/MA0032.1
14	/home/guestA/n70275a/kTanaka/databases/motif_databases/JASPAR/JASPAR2022_CORE_vertebrates_redundant_v2.meme	MA1974.1	ZNF211	HWYATATACCAYRYW	15	15544	1.2e-49	CENTRIMO			http://jaspar2022.genereg.net/matrix/MA1974.1
15	/home/guestA/n70275a/kTanaka/databases/motif_databases/JASPAR/JASPAR2022_CORE_vertebrates_redundant_v2.meme	MA0033.1	FOXL1	WWDAYATA	8	63401	7.2e-49	CENTRIMO			http://jaspar2022.genereg.net/matrix/MA0033.1
16	DREME	AGSYCAG	DREME-9	AGSYCAG	7	4508	2.5e-45	DREME	/home/guestA/n70275a/kTanaka/databases/motif_databases/JASPAR/JASPAR2022_CORE_vertebrates_redundant_v2.meme	MA0505.1 (Nr5a2)	http://jaspar2022.genereg.net/matrix/MA0505.1
17	/home/guestA/n70275a/kTanaka/databases/motif_databases/MOUSE/uniprobe_mouse.meme	UP00094_2	Zfp128_secondary	NGTATAYDTATAMN	14	43183	6.5e-40	CENTRIMO			http://thebrain.bwh.harvard.edu/uniprobe/details2.php?id=00094
18	DREME	CCCCRCCC	DREME-10	CCCCRCCC	8	659	3.2e-38	DREME	/home/guestA/n70275a/kTanaka/databases/motif_databases/JASPAR/JASPAR2022_CORE_vertebrates_redundant_v2.meme	MA0039.4 (KLF4)	http://jaspar2022.genereg.net/matrix/MA0039.4
19	DREME	TWTAWA	DREME-11	TWTAWA	6	8479	1.9e-33	DREME
20	DREME	CAGAR	DREME-12	CAGAR	5	35187	2.1e-33	DREME
21	/home/guestA/n70275a/kTanaka/databases/motif_databases/JASPAR/JASPAR2022_CORE_vertebrates_redundant_v2.meme	MA1580.1	ZBTB32	TGTACAGTAW	10	9186	2.2e-26	CENTRIMO			http://jaspar2022.genereg.net/matrix/MA1580.1
22	/home/guestA/n70275a/kTanaka/databases/motif_databases/JASPAR/JASPAR2022_CORE_vertebrates_redundant_v2.meme	MA0610.1	DMRT3	MATGTATCAAN	11	29969	2.7e-22	CENTRIMO			http://jaspar2022.genereg.net/matrix/MA0610.1
23	DREME	CANATGC	DREME-13	CANATGC	7	4377	2.6e-21	DREME
24	DREME	AAACAWAC	DREME-14	AAACAWAC	8	1125	1.2e-19	DREME	/home/guestA/n70275a/kTanaka/databases/motif_databases/MOUSE/uniprobe_mouse.meme	UP00039_1 (Foxj3_primary)	http://thebrain.bwh.harvard.edu/uniprobe/details2.php?id=00039
25	/home/guestA/n70275a/kTanaka/databases/motif_databases/JASPAR/JASPAR2022_CORE_vertebrates_redundant_v2.meme	MA0124.1	NKX3-1	ATACTTA	7	36250	3.5e-18	CENTRIMO			http://jaspar2022.genereg.net/matrix/MA0124.1
26	/home/guestA/n70275a/kTanaka/databases/motif_databases/JASPAR/JASPAR2022_CORE_vertebrates_redundant_v2.meme	MA0036.1	GATA2	NGATR	5	71189	5.5e-18	CENTRIMO			http://jaspar2022.genereg.net/matrix/MA0036.1
27	DREME	GCGCGCRC	DREME-16	GCGCGCRC	8	121	2.1e-17	DREME	/home/guestA/n70275a/kTanaka/databases/motif_databases/MOUSE/uniprobe_mouse.meme	UP00065_1 (Zfp161_primary)	http://thebrain.bwh.harvard.edu/uniprobe/details2.php?id=00065
28	DREME	AAAYG	DREME-15	AAAYG	5	21043	7.4e-17	DREME
29	DREME	AATYYCAG	DREME-17	AATYYCAG	8	1322	6.4e-16	DREME	/home/guestA/n70275a/kTanaka/databases/motif_databases/JASPAR/JASPAR2022_CORE_vertebrates_redundant_v2.meme	MA0869.1 (Sox11)	http://jaspar2022.genereg.net/matrix/MA0869.1
30	DREME	AKRGATGG	DREME-18	AKRGATGG	8	1311	1.2e-14	DREME	/home/guestA/n70275a/kTanaka/databases/motif_databases/JASPAR/JASPAR2022_CORE_vertebrates_redundant_v2.meme	MA0035.1 (Gata1)	http://jaspar2022.genereg.net/matrix/MA0035.1
31	DREME	CCASCACC	DREME-19	CCASCACC	8	709	2.2e-14	DREME	/home/guestA/n70275a/kTanaka/databases/motif_databases/JASPAR/JASPAR2022_CORE_vertebrates_redundant_v2.meme	MA1630.1 (Znf281)	http://jaspar2022.genereg.net/matrix/MA1630.1
32	DREME	CTACATAG	DREME-20	CTACATAG	8	386	6.2e-14	DREME
33	/home/guestA/n70275a/kTanaka/databases/motif_databases/JASPAR/JASPAR2022_CORE_vertebrates_redundant_v2.meme	MA1108.2	MXI1	NNCACATGBN	10	33065	7.7e-13	CENTRIMO			http://jaspar2022.genereg.net/matrix/MA1108.2
34	DREME	CCTDGAAC	DREME-22	CCTDGAAC	8	788	1.1e-12	DREME	/home/guestA/n70275a/kTanaka/databases/motif_databases/JASPAR/JASPAR2022_CORE_vertebrates_redundant_v2.meme	MA1540.2 (NR5A1)	http://jaspar2022.genereg.net/matrix/MA1540.2
35	DREME	ATATYC	DREME-21	ATATYC	6	4152	1.8e-12	DREME
36	DREME	ATGGYGGC	DREME-23	ATGGYGGC	8	251	2.4e-12	DREME	/home/guestA/n70275a/kTanaka/databases/motif_databases/JASPAR/JASPAR2022_CORE_vertebrates_redundant_v2.meme	MA1524.2 (Msgn1)	http://jaspar2022.genereg.net/matrix/MA1524.2
37	/home/guestA/n70275a/kTanaka/databases/motif_databases/JASPAR/JASPAR2022_CORE_vertebrates_redundant_v2.meme	MA0498.2	MEIS1	HTGACAD	7	62273	2.5e-12	CENTRIMO			http://jaspar2022.genereg.net/matrix/MA0498.2
38	/home/guestA/n70275a/kTanaka/databases/motif_databases/JASPAR/JASPAR2022_CORE_vertebrates_redundant_v2.meme	MA0047.3	FOXA2	RWGTAAACANN	11	48986	3.1e-12	CENTRIMO			http://jaspar2022.genereg.net/matrix/MA0047.3
39	/home/guestA/n70275a/kTanaka/databases/motif_databases/MOUSE/uniprobe_mouse.meme	UP00223_2	Irx3_2226.1	WDDNTACATGTAAWWYW	17	22952	4e-12	CENTRIMO			http://thebrain.bwh.harvard.edu/uniprobe/details2.php?id=00223
40	DREME	ATAGRTAS	DREME-24	ATAGRTAS	8	1335	1.7e-11	DREME
41	/home/guestA/n70275a/kTanaka/databases/motif_databases/MOUSE/uniprobe_mouse.meme	UP00223_1	Irx3_0920.1	DDNNTACATGTAMWWYW	17	25131	5.4e-11	CENTRIMO			http://thebrain.bwh.harvard.edu/uniprobe/details2.php?id=00223
42	/home/guestA/n70275a/kTanaka/databases/motif_databases/MOUSE/uniprobe_mouse.meme	UP00042_1	Gm397_primary	NNDATGTGCACATAMDH	17	20660	7.4e-11	CENTRIMO			http://thebrain.bwh.harvard.edu/uniprobe/details2.php?id=00042
43	/home/guestA/n70275a/kTanaka/databases/motif_databases/JASPAR/JASPAR2022_CORE_vertebrates_redundant_v2.meme	MA1603.1	Dmrt1	GHTACAAAGTADC	13	29590	1.1e-10	CENTRIMO			http://jaspar2022.genereg.net/matrix/MA1603.1
44	/home/guestA/n70275a/kTanaka/databases/motif_databases/JASPAR/JASPAR2022_CORE_vertebrates_redundant_v2.meme	MA0766.1	GATA5	WGATAASR	8	52503	1.1e-10	CENTRIMO			http://jaspar2022.genereg.net/matrix/MA0766.1
45	/home/guestA/n70275a/kTanaka/databases/motif_databases/MOUSE/uniprobe_mouse.meme	UP00236_1	Irx2_0900.3	WWDRTACATGTADNWBW	17	23284	2.5e-10	CENTRIMO			http://thebrain.bwh.harvard.edu/uniprobe/details2.php?id=00236
46	DREME	AWASCCA	DREME-25	AWASCCA	7	2965	2.5e-10	DREME
47	/home/guestA/n70275a/kTanaka/databases/motif_databases/JASPAR/JASPAR2022_CORE_vertebrates_redundant_v2.meme	MA0122.1	Nkx3-2	YTRAGTGSV	9	60375	2.7e-10	CENTRIMO			http://jaspar2022.genereg.net/matrix/MA0122.1
48	/home/guestA/n70275a/kTanaka/databases/motif_databases/JASPAR/JASPAR2022_CORE_vertebrates_redundant_v2.meme	MA1567.1	TBX6	DAGGTGTKAW	10	53080	6.2e-10	CENTRIMO			http://jaspar2022.genereg.net/matrix/MA1567.1
49	/home/guestA/n70275a/kTanaka/databases/motif_databases/MOUSE/uniprobe_mouse.meme	UP00150_1	Irx6_2623.2	HAWNTACATGTAMDWNT	17	23107	8e-10	CENTRIMO			http://thebrain.bwh.harvard.edu/uniprobe/details2.php?id=00150
50	DREME	GCYCCGCC	DREME-26	GCYCCGCC	8	131	1.5e-09	DREME	/home/guestA/n70275a/kTanaka/databases/motif_databases/JASPAR/JASPAR2022_CORE_vertebrates_redundant_v2.meme	MA0079.3 (SP1)	http://jaspar2022.genereg.net/matrix/MA0079.3
51	/home/guestA/n70275a/kTanaka/databases/motif_databases/JASPAR/JASPAR2022_CORE_vertebrates_redundant_v2.meme	MA0633.1	Twist2	NCCATATGTK	10	16395	2.1e-09	CENTRIMO			http://jaspar2022.genereg.net/matrix/MA0633.1
52	/home/guestA/n70275a/kTanaka/databases/motif_databases/JASPAR/JASPAR2022_CORE_vertebrates_redundant_v2.meme	MA1585.1	ZKSCAN1	AYAGTAGGTS	10	9779	2.7e-09	CENTRIMO			http://jaspar2022.genereg.net/matrix/MA1585.1
53	/home/guestA/n70275a/kTanaka/databases/motif_databases/JASPAR/JASPAR2022_CORE_vertebrates_redundant_v2.meme	MA0775.1	MEIS3	DTGACAGS	8	51884	2.7e-09	CENTRIMO			http://jaspar2022.genereg.net/matrix/MA0775.1
54	DREME	AACCAACC	DREME-27	AACCAACC	8	590	3.2e-09	DREME
55	/home/guestA/n70275a/kTanaka/databases/motif_databases/JASPAR/JASPAR2022_CORE_vertebrates_redundant_v2.meme	MA1523.1	MSANTD3	STVCACTCAC	10	58650	3.2e-09	CENTRIMO			http://jaspar2022.genereg.net/matrix/MA1523.1
56	/home/guestA/n70275a/kTanaka/databases/motif_databases/JASPAR/JASPAR2022_CORE_vertebrates_redundant_v2.meme	MA0623.1	Neurog1	DCCATATGKB	10	53485	3.5e-09	CENTRIMO			http://jaspar2022.genereg.net/matrix/MA0623.1
57	/home/guestA/n70275a/kTanaka/databases/motif_databases/JASPAR/JASPAR2022_CORE_vertebrates_redundant_v2.meme	MA1103.1	FOXK2	WDGTAAACANV	11	50007	6e-09	CENTRIMO			http://jaspar2022.genereg.net/matrix/MA1103.1
58	/home/guestA/n70275a/kTanaka/databases/motif_databases/JASPAR/JASPAR2022_CORE_vertebrates_redundant_v2.meme	MA1602.1	ZSCAN29	YGTCTACRCNGN	12	6553	6.7e-09	CENTRIMO			http://jaspar2022.genereg.net/matrix/MA1602.1
59	/home/guestA/n70275a/kTanaka/databases/motif_databases/JASPAR/JASPAR2022_CORE_vertebrates_redundant_v2.meme	MA0025.1	NFIL3	TTAYGTAAYNH	11	10248	1.1e-08	CENTRIMO			http://jaspar2022.genereg.net/matrix/MA0025.1
60	/home/guestA/n70275a/kTanaka/databases/motif_databases/JASPAR/JASPAR2022_CORE_vertebrates_redundant_v2.meme	MA1998.1	Prdm14	NDGGTCTCTAWS	12	41295	2.3e-08	CENTRIMO			http://jaspar2022.genereg.net/matrix/MA1998.1
61	/home/guestA/n70275a/kTanaka/databases/motif_databases/JASPAR/JASPAR2022_CORE_vertebrates_redundant_v2.meme	MA1606.1	Foxf1	DWRTAAACANN	11	52632	2.4e-08	CENTRIMO			http://jaspar2022.genereg.net/matrix/MA1606.1
62	/home/guestA/n70275a/kTanaka/databases/motif_databases/JASPAR/JASPAR2022_CORE_vertebrates_redundant_v2.meme	MA0843.1	TEF	BRTTACRTAAYM	12	6048	2.7e-08	CENTRIMO			http://jaspar2022.genereg.net/matrix/MA0843.1
63	/home/guestA/n70275a/kTanaka/databases/motif_databases/JASPAR/JASPAR2022_CORE_vertebrates_redundant_v2.meme	MA0035.1	Gata1	NGATRS	6	68206	3.3e-08	CENTRIMO			http://jaspar2022.genereg.net/matrix/MA0035.1
64	DREME	CCDCCTCC	DREME-28	CCDCCTCC	8	837	5.2e-08	DREME	/home/guestA/n70275a/kTanaka/databases/motif_databases/JASPAR/JASPAR2022_CORE_vertebrates_redundant_v2.meme	MA0528.2 (ZNF263)	http://jaspar2022.genereg.net/matrix/MA0528.2
65	/home/guestA/n70275a/kTanaka/databases/motif_databases/JASPAR/JASPAR2022_CORE_vertebrates_redundant_v2.meme	MA0481.3	FOXP1	NDGTAAACANH	11	50147	5.6e-08	CENTRIMO			http://jaspar2022.genereg.net/matrix/MA0481.3
66	DREME	CTGASTTC	DREME-29	CTGASTTC	8	589	9.6e-08	DREME	/home/guestA/n70275a/kTanaka/databases/motif_databases/JASPAR/JASPAR2022_CORE_vertebrates_redundant_v2.meme	MA0693.3 (Vdr)	http://jaspar2022.genereg.net/matrix/MA0693.3
67	/home/guestA/n70275a/kTanaka/databases/motif_databases/JASPAR/JASPAR2022_CORE_vertebrates_redundant_v2.meme	MA0037.1	GATA3	HGATAG	6	64389	1.2e-07	CENTRIMO			http://jaspar2022.genereg.net/matrix/MA0037.1
68	DREME	GCTGGAGA	DREME-30	GCTGGAGA	8	322	1.3e-07	DREME	/home/guestA/n70275a/kTanaka/databases/motif_databases/JASPAR/JASPAR2022_CORE_vertebrates_redundant_v2.meme	MA1999.1 (Prdm5)	http://jaspar2022.genereg.net/matrix/MA1999.1
69	/home/guestA/n70275a/kTanaka/databases/motif_databases/MOUSE/uniprobe_mouse.meme	UP00023_2	Sox30_secondary	TMNBATTATAATMCGV	16	30417	2.2e-07	CENTRIMO			http://thebrain.bwh.harvard.edu/uniprobe/details2.php?id=00023
70	/home/guestA/n70275a/kTanaka/databases/motif_databases/MOUSE/uniprobe_mouse.meme	UP00250_1	Irx5_2385.1	WWNNWACATGTWNDANW	17	27612	2.7e-07	CENTRIMO			http://thebrain.bwh.harvard.edu/uniprobe/details2.php?id=00250
71	DREME	TACAGATR	DREME-31	TACAGATR	8	659	3e-07	DREME
72	DREME	AYATGTRC	DREME-33	AYATGTRC	8	1267	3.1e-07	DREME	/home/guestA/n70275a/kTanaka/databases/motif_databases/JASPAR/JASPAR2022_CORE_vertebrates_redundant_v2.meme	MA0058.2 (MAX)	http://jaspar2022.genereg.net/matrix/MA0058.2
73	DREME	CCACMG	DREME-32	CCACMG	6	3844	5.8e-07	DREME	/home/guestA/n70275a/kTanaka/databases/motif_databases/JASPAR/JASPAR2022_CORE_vertebrates_redundant_v2.meme	MA0002.2 (Runx1)	http://jaspar2022.genereg.net/matrix/MA0002.2
74	/home/guestA/n70275a/kTanaka/databases/motif_databases/JASPAR/JASPAR2022_CORE_vertebrates_redundant_v2.meme	MA1143.1	FOSL1::JUND	RTGACGTMAY	10	42854	6.2e-07	CENTRIMO			http://jaspar2022.genereg.net/matrix/MA1143.1
75	DREME	ATGTAKMC	DREME-37	ATGTAKMC	8	713	9.1e-07	DREME
76	DREME	CAGCAKC	DREME-34	CAGCAKC	7	1868	1.9e-06	DREME	/home/guestA/n70275a/kTanaka/databases/motif_databases/JASPAR/JASPAR2022_CORE_vertebrates_redundant_v2.meme	MA1100.1 (ASCL1)	http://jaspar2022.genereg.net/matrix/MA1100.1
77	DREME	AGATAC	DREME-52	AGATAC	6	2914	2.6e-06	DREME	/home/guestA/n70275a/kTanaka/databases/motif_databases/MOUSE/uniprobe_mouse.meme	UP00232_1 (Dobox4_3956.2)	http://thebrain.bwh.harvard.edu/uniprobe/details2.php?id=00232
78	/home/guestA/n70275a/kTanaka/databases/motif_databases/JASPAR/JASPAR2022_CORE_vertebrates_redundant_v2.meme	MA0801.1	MGA	AGGTGTGA	8	38324	2.9e-06	CENTRIMO			http://jaspar2022.genereg.net/matrix/MA0801.1
79	/home/guestA/n70275a/kTanaka/databases/motif_databases/MOUSE/uniprobe_mouse.meme	UP00006_2	Zic3_secondary	NNDCACAGCAKGMNN	15	32271	3.2e-06	CENTRIMO			http://thebrain.bwh.harvard.edu/uniprobe/details2.php?id=00006
80	/home/guestA/n70275a/kTanaka/databases/motif_databases/JASPAR/JASPAR2022_CORE_vertebrates_redundant_v2.meme	MA0037.3	GATA3	WGATAASR	8	35310	3.2e-06	CENTRIMO			http://jaspar2022.genereg.net/matrix/MA0037.3
81	/home/guestA/n70275a/kTanaka/databases/motif_databases/JASPAR/JASPAR2022_CORE_vertebrates_redundant_v2.meme	MA0673.1	NKX2-8	VCACTTSAV	9	54405	5e-06	CENTRIMO			http://jaspar2022.genereg.net/matrix/MA0673.1
82	/home/guestA/n70275a/kTanaka/databases/motif_databases/MOUSE/uniprobe_mouse.meme	UP00193_2	Rhox11_2205.1	ANKNCGCTGTWAWDVRW	17	29487	5.3e-06	CENTRIMO			http://thebrain.bwh.harvard.edu/uniprobe/details2.php?id=00193
83	/home/guestA/n70275a/kTanaka/databases/motif_databases/JASPAR/JASPAR2022_CORE_vertebrates_redundant_v2.meme	MA1103.2	FOXK2	DDGTAAACANN	11	50734	7e-06	CENTRIMO			http://jaspar2022.genereg.net/matrix/MA1103.2
84	/home/guestA/n70275a/kTanaka/databases/motif_databases/JASPAR/JASPAR2022_CORE_vertebrates_redundant_v2.meme	MA0629.1	Rhox11	ANKNCGCTGTWAWDVRW	17	26777	7.7e-06	CENTRIMO			http://jaspar2022.genereg.net/matrix/MA0629.1
85	/home/guestA/n70275a/kTanaka/databases/motif_databases/JASPAR/JASPAR2022_CORE_vertebrates_redundant_v2.meme	MA1480.1	DPRX	AGATAATCCN	10	29104	8.7e-06	CENTRIMO			http://jaspar2022.genereg.net/matrix/MA1480.1
86	/home/guestA/n70275a/kTanaka/databases/motif_databases/JASPAR/JASPAR2022_CORE_vertebrates_redundant_v2.meme	MA0036.3	GATA2	NBCTTATCTNH	11	35395	8.7e-06	CENTRIMO			http://jaspar2022.genereg.net/matrix/MA0036.3
87	/home/guestA/n70275a/kTanaka/databases/motif_databases/JASPAR/JASPAR2022_CORE_vertebrates_redundant_v2.meme	MA0147.2	Myc	CCAYGTGSTY	10	9681	1.2e-05	CENTRIMO			http://jaspar2022.genereg.net/matrix/MA0147.2
88	/home/guestA/n70275a/kTanaka/databases/motif_databases/JASPAR/JASPAR2022_CORE_vertebrates_redundant_v2.meme	MA0148.4	FOXA1	WWGTAAACATNN	12	46892	1.4e-05	CENTRIMO			http://jaspar2022.genereg.net/matrix/MA0148.4
89	/home/guestA/n70275a/kTanaka/databases/motif_databases/MOUSE/uniprobe_mouse.meme	UP00026_1	Zscan4_primary	DHNATGTGCACAYAHWN	17	21418	1.4e-05	CENTRIMO			http://thebrain.bwh.harvard.edu/uniprobe/details2.php?id=00026
90	DREME	CCGKAAG	DREME-35	CCGKAAG	7	284	1.4e-05	DREME	/home/guestA/n70275a/kTanaka/databases/motif_databases/JASPAR/JASPAR2022_CORE_vertebrates_redundant_v2.meme	MA0028.2 (ELK1)	http://jaspar2022.genereg.net/matrix/MA0028.2
91	/home/guestA/n70275a/kTanaka/databases/motif_databases/MOUSE/uniprobe_mouse.meme	UP00194_1	Irx4_2242.3	WNNNWACATGTWAWANW	17	32552	1.4e-05	CENTRIMO			http://thebrain.bwh.harvard.edu/uniprobe/details2.php?id=00194
92	DREME	ATWCATTC	DREME-36	ATWCATTC	8	682	1.5e-05	DREME	/home/guestA/n70275a/kTanaka/databases/motif_databases/JASPAR/JASPAR2022_CORE_vertebrates_redundant_v2.meme	MA1124.1 (ZNF24)	http://jaspar2022.genereg.net/matrix/MA1124.1
93	/home/guestA/n70275a/kTanaka/databases/motif_databases/JASPAR/JASPAR2022_CORE_vertebrates_redundant_v2.meme	MA1683.1	FOXA3	DWGTAAACANN	11	49167	1.6e-05	CENTRIMO			http://jaspar2022.genereg.net/matrix/MA1683.1
94	/home/guestA/n70275a/kTanaka/databases/motif_databases/JASPAR/JASPAR2022_CORE_vertebrates_redundant_v2.meme	MA0626.1	Npas2	NSCACGTGTN	10	24132	2.3e-05	CENTRIMO			http://jaspar2022.genereg.net/matrix/MA0626.1
95	/home/guestA/n70275a/kTanaka/databases/motif_databases/JASPAR/JASPAR2022_CORE_vertebrates_redundant_v2.meme	MA1563.1	SOX18	VACAAYGS	8	59430	2.3e-05	CENTRIMO			http://jaspar2022.genereg.net/matrix/MA1563.1
96	/home/guestA/n70275a/kTanaka/databases/motif_databases/JASPAR/JASPAR2022_CORE_vertebrates_redundant_v2.meme	MA0043.1	HLF	BRTTACRYAATN	12	25279	3.6e-05	CENTRIMO			http://jaspar2022.genereg.net/matrix/MA0043.1
97	/home/guestA/n70275a/kTanaka/databases/motif_databases/JASPAR/JASPAR2022_CORE_vertebrates_redundant_v2.meme	MA0007.2	AR	ARGAACABWVTGTNC	15	25431	4.8e-05	CENTRIMO			http://jaspar2022.genereg.net/matrix/MA0007.2
98	/home/guestA/n70275a/kTanaka/databases/motif_databases/JASPAR/JASPAR2022_CORE_vertebrates_redundant_v2.meme	MA0766.2	GATA5	SWGATAASRN	10	20285	5.1e-05	CENTRIMO			http://jaspar2022.genereg.net/matrix/MA0766.2
99	/home/guestA/n70275a/kTanaka/databases/motif_databases/JASPAR/JASPAR2022_CORE_vertebrates_redundant_v2.meme	MA0672.1	NKX2-3	VCCACTTRAV	10	35877	5.4e-05	CENTRIMO			http://jaspar2022.genereg.net/matrix/MA0672.1
100	DREME	AGAYGGC	DREME-38	AGAYGGC	7	602	6.4e-05	DREME	/home/guestA/n70275a/kTanaka/databases/motif_databases/JASPAR/JASPAR2022_CORE_vertebrates_redundant_v2.meme	MA1109.1 (NEUROD1)	http://jaspar2022.genereg.net/matrix/MA1109.1
101	/home/guestA/n70275a/kTanaka/databases/motif_databases/JASPAR/JASPAR2022_CORE_vertebrates_redundant_v2.meme	MA0035.2	Gata1	DSAGATAAGVV	11	42261	7.7e-05	CENTRIMO			http://jaspar2022.genereg.net/matrix/MA0035.2
102	/home/guestA/n70275a/kTanaka/databases/motif_databases/JASPAR/JASPAR2022_CORE_vertebrates_redundant_v2.meme	MA0089.2	MAFG::NFE2L1	NVNATGACTCAGCADW	16	8686	8.4e-05	CENTRIMO			http://jaspar2022.genereg.net/matrix/MA0089.2
103	DREME	ARGCAAGC	DREME-39	ARGCAAGC	8	627	9.3e-05	DREME
104	/home/guestA/n70275a/kTanaka/databases/motif_databases/JASPAR/JASPAR2022_CORE_vertebrates_redundant_v2.meme	MA0806.1	TBX4	AGGTGTGA	8	49032	9.6e-05	CENTRIMO			http://jaspar2022.genereg.net/matrix/MA0806.1
105	/home/guestA/n70275a/kTanaka/databases/motif_databases/JASPAR/JASPAR2022_CORE_vertebrates_redundant_v2.meme	MA0668.1	NEUROD2	RMCATATGBY	10	29662	0.00011	CENTRIMO			http://jaspar2022.genereg.net/matrix/MA0668.1
106	DREME	WGGTAGAR	DREME-44	WGGTAGAR	8	1048	0.00011	DREME
107	/home/guestA/n70275a/kTanaka/databases/motif_databases/JASPAR/JASPAR2022_CORE_vertebrates_redundant_v2.meme	MA1104.1	GATA6	NDNAGATAAGADD	13	38705	0.00012	CENTRIMO			http://jaspar2022.genereg.net/matrix/MA1104.1
108	/home/guestA/n70275a/kTanaka/databases/motif_databases/JASPAR/JASPAR2022_CORE_vertebrates_redundant_v2.meme	MA0631.1	Six3	DATRGGGTATCAYNWNT	17	10876	0.00014	CENTRIMO			http://jaspar2022.genereg.net/matrix/MA0631.1
109	/home/guestA/n70275a/kTanaka/databases/motif_databases/MOUSE/uniprobe_mouse.meme	UP00193_1	Rhox11_1765.2	ANKNCGCTGTWAWDVRW	17	27767	0.00016	CENTRIMO			http://thebrain.bwh.harvard.edu/uniprobe/details2.php?id=00193
110	/home/guestA/n70275a/kTanaka/databases/motif_databases/JASPAR/JASPAR2022_CORE_vertebrates_redundant_v2.meme	MA1137.1	FOSL1::JUNB	NDRTGACTCATNN	13	40661	0.00017	CENTRIMO			http://jaspar2022.genereg.net/matrix/MA1137.1
111	/home/guestA/n70275a/kTanaka/databases/motif_databases/MOUSE/uniprobe_mouse.meme	UP00031_1	Zbtb3_primary	RRNNSCACTGCABTBBB	17	26031	0.00019	CENTRIMO			http://thebrain.bwh.harvard.edu/uniprobe/details2.php?id=00031
112	/home/guestA/n70275a/kTanaka/databases/motif_databases/JASPAR/JASPAR2022_CORE_vertebrates_redundant_v2.meme	MA0819.1	CLOCK	AACACGTGTH	10	18778	0.00019	CENTRIMO			http://jaspar2022.genereg.net/matrix/MA0819.1
113	/home/guestA/n70275a/kTanaka/databases/motif_databases/JASPAR/JASPAR2022_CORE_vertebrates_redundant_v2.meme	MA0058.2	MAX	RRGCACATGK	10	11965	0.00025	CENTRIMO			http://jaspar2022.genereg.net/matrix/MA0058.2
114	DREME	CCCKCCCC	DREME-40	CCCKCCCC	8	406	0.00028	DREME	/home/guestA/n70275a/kTanaka/databases/motif_databases/JASPAR/JASPAR2022_CORE_vertebrates_redundant_v2.meme	MA1653.1 (ZNF148)	http://jaspar2022.genereg.net/matrix/MA1653.1
115	/home/guestA/n70275a/kTanaka/databases/motif_databases/JASPAR/JASPAR2022_CORE_vertebrates_redundant_v2.meme	MA1478.1	DMRTA2	AATTGHTACAWT	12	47888	0.00028	CENTRIMO			http://jaspar2022.genereg.net/matrix/MA1478.1
116	/home/guestA/n70275a/kTanaka/databases/motif_databases/MOUSE/uniprobe_mouse.meme	UP00195_1	Six3_1732.2	DATRGGGTATCAYNWNT	17	13797	0.00033	CENTRIMO			http://thebrain.bwh.harvard.edu/uniprobe/details2.php?id=00195
117	DREME	CMGTTCTC	DREME-41	CMGTTCTC	8	426	0.00035	DREME
118	/home/guestA/n70275a/kTanaka/databases/motif_databases/JASPAR/JASPAR2022_CORE_vertebrates_redundant_v2.meme	MA0124.2	Nkx3-1	RCCACTTAA	9	36734	0.00039	CENTRIMO			http://jaspar2022.genereg.net/matrix/MA0124.2
119	/home/guestA/n70275a/kTanaka/databases/motif_databases/JASPAR/JASPAR2022_CORE_vertebrates_redundant_v2.meme	MA0035.4	GATA1	NHCTAATCTDH	11	48568	0.00046	CENTRIMO			http://jaspar2022.genereg.net/matrix/MA0035.4
120	/home/guestA/n70275a/kTanaka/databases/motif_databases/JASPAR/JASPAR2022_CORE_vertebrates_redundant_v2.meme	MA0150.1	NFE2L2	RTGACWMAGCA	11	13642	0.00047	CENTRIMO			http://jaspar2022.genereg.net/matrix/MA0150.1
121	/home/guestA/n70275a/kTanaka/databases/motif_databases/JASPAR/JASPAR2022_CORE_vertebrates_redundant_v2.meme	MA0442.1	SOX10	CWTTGT	6	71087	0.00049	CENTRIMO			http://jaspar2022.genereg.net/matrix/MA0442.1
122	DREME	AGCYACAT	DREME-42	AGCYACAT	8	503	0.00051	DREME
123	/home/guestA/n70275a/kTanaka/databases/motif_databases/JASPAR/JASPAR2022_CORE_vertebrates_redundant_v2.meme	MA0037.4	Gata3	NHTCTTATCTNH	12	49554	0.00063	CENTRIMO			http://jaspar2022.genereg.net/matrix/MA0037.4
124	/home/guestA/n70275a/kTanaka/databases/motif_databases/JASPAR/JASPAR2022_CORE_vertebrates_redundant_v2.meme	MA1113.1	PBX2	NTGATTGACAGN	12	38179	0.00064	CENTRIMO			http://jaspar2022.genereg.net/matrix/MA1113.1
125	/home/guestA/n70275a/kTanaka/databases/motif_databases/JASPAR/JASPAR2022_CORE_vertebrates_redundant_v2.meme	MA0802.1	TBR1	AGGTGTGAAA	10	30648	0.00065	CENTRIMO			http://jaspar2022.genereg.net/matrix/MA0802.1
126	/home/guestA/n70275a/kTanaka/databases/motif_databases/MOUSE/uniprobe_mouse.meme	UP00059_2	Arid5a_secondary	NNYNMAATACGADWBVA	17	45919	0.00068	CENTRIMO			http://thebrain.bwh.harvard.edu/uniprobe/details2.php?id=00059
127	/home/guestA/n70275a/kTanaka/databases/motif_databases/JASPAR/JASPAR2022_CORE_vertebrates_redundant_v2.meme	MA0693.3	Vdr	NNGAGTTCANN	11	47948	0.00075	CENTRIMO			http://jaspar2022.genereg.net/matrix/MA0693.3
128	DREME	GAAWAC	DREME-43	GAAWAC	6	3813	0.00079	DREME
129	/home/guestA/n70275a/kTanaka/databases/motif_databases/JASPAR/JASPAR2022_CORE_vertebrates_redundant_v2.meme	MA0025.2	NFIL3	NRTTATGYAATNN	13	30501	0.00082	CENTRIMO			http://jaspar2022.genereg.net/matrix/MA0025.2
130	/home/guestA/n70275a/kTanaka/databases/motif_databases/JASPAR/JASPAR2022_CORE_vertebrates_redundant_v2.meme	MA0089.1	MAFG::NFE2L1	NATGAC	6	60061	0.00097	CENTRIMO			http://jaspar2022.genereg.net/matrix/MA0089.1
131	/home/guestA/n70275a/kTanaka/databases/motif_databases/JASPAR/JASPAR2022_CORE_vertebrates_redundant_v2.meme	MA0774.1	MEIS2	TTGACAGS	8	37133	0.001	CENTRIMO			http://jaspar2022.genereg.net/matrix/MA0774.1
132	/home/guestA/n70275a/kTanaka/databases/motif_databases/MOUSE/uniprobe_mouse.meme	UP00192_1	Six1_0935.2	RATRGGGTATCAYNWNT	17	17611	0.001	CENTRIMO			http://thebrain.bwh.harvard.edu/uniprobe/details2.php?id=00192
133	/home/guestA/n70275a/kTanaka/databases/motif_databases/JASPAR/JASPAR2022_CORE_vertebrates_redundant_v2.meme	MA0501.1	MAF::NFE2	ATGACTCAGCANWTY	15	7617	0.0011	CENTRIMO			http://jaspar2022.genereg.net/matrix/MA0501.1
134	/home/guestA/n70275a/kTanaka/databases/motif_databases/JASPAR/JASPAR2022_CORE_vertebrates_redundant_v2.meme	MA1960.1	MGA::EVX1	RGGTGWTAATKD	12	23605	0.0011	CENTRIMO			http://jaspar2022.genereg.net/matrix/MA1960.1
135	DREME	TAAARATA	DREME-45	TAAARATA	8	471	0.0012	DREME	/home/guestA/n70275a/kTanaka/databases/motif_databases/JASPAR/JASPAR2022_CORE_vertebrates_redundant_v2.meme	MA0052.4 (MEF2A)	http://jaspar2022.genereg.net/matrix/MA0052.4
136	/home/guestA/n70275a/kTanaka/databases/motif_databases/JASPAR/JASPAR2022_CORE_vertebrates_redundant_v2.meme	MA0140.1	Gata1::Tal1	CTGBNNNNNDSAGATAAG	18	34569	0.0013	CENTRIMO			http://jaspar2022.genereg.net/matrix/MA0140.1
137	DREME	CCCCAAAS	DREME-46	CCCCAAAS	8	449	0.0013	DREME	/home/guestA/n70275a/kTanaka/databases/motif_databases/JASPAR/JASPAR2022_CORE_vertebrates_redundant_v2.meme	MA0073.1 (RREB1)	http://jaspar2022.genereg.net/matrix/MA0073.1
138	/home/guestA/n70275a/kTanaka/databases/motif_databases/JASPAR/JASPAR2022_CORE_vertebrates_redundant_v2.meme	MA0795.1	SMAD3	YGTCTAGACA	10	4717	0.0013	CENTRIMO			http://jaspar2022.genereg.net/matrix/MA0795.1
139	/home/guestA/n70275a/kTanaka/databases/motif_databases/JASPAR/JASPAR2022_CORE_vertebrates_redundant_v2.meme	MA0043.3	HLF	NNRTTATGCAACHN	14	16816	0.0015	CENTRIMO			http://jaspar2022.genereg.net/matrix/MA0043.3
140	/home/guestA/n70275a/kTanaka/databases/motif_databases/JASPAR/JASPAR2022_CORE_vertebrates_redundant_v2.meme	MA0482.2	GATA4	NNCCTTATCTNH	12	46892	0.0015	CENTRIMO			http://jaspar2022.genereg.net/matrix/MA0482.2
141	/home/guestA/n70275a/kTanaka/databases/motif_databases/JASPAR/JASPAR2022_CORE_vertebrates_redundant_v2.meme	MA0800.1	EOMES	RAGGTGTGAAAWN	13	30452	0.0017	CENTRIMO			http://jaspar2022.genereg.net/matrix/MA0800.1
142	/home/guestA/n70275a/kTanaka/databases/motif_databases/JASPAR/JASPAR2022_CORE_vertebrates_redundant_v2.meme	MA1129.1	FOSL1::JUN	ATGACGTCAT	10	18247	0.002	CENTRIMO			http://jaspar2022.genereg.net/matrix/MA1129.1
143	/home/guestA/n70275a/kTanaka/databases/motif_databases/JASPAR/JASPAR2022_CORE_vertebrates_redundant_v2.meme	MA1707.1	DMRTA1	AWTTGWTACAWT	12	38875	0.0022	CENTRIMO			http://jaspar2022.genereg.net/matrix/MA1707.1
144	/home/guestA/n70275a/kTanaka/databases/motif_databases/JASPAR/JASPAR2022_CORE_vertebrates_redundant_v2.meme	MA1136.1	FOSB::JUNB	RTGACGTCAT	10	18014	0.0023	CENTRIMO			http://jaspar2022.genereg.net/matrix/MA1136.1
145	/home/guestA/n70275a/kTanaka/databases/motif_databases/JASPAR/JASPAR2022_CORE_vertebrates_redundant_v2.meme	MA1618.1	Ptf1a	NNACAGATGTTNN	13	43273	0.0024	CENTRIMO			http://jaspar2022.genereg.net/matrix/MA1618.1
146	/home/guestA/n70275a/kTanaka/databases/motif_databases/MOUSE/uniprobe_mouse.meme	UP00078_2	Arid3a_secondary	NNVVRTATCRDRWHD	15	49507	0.0027	CENTRIMO			http://thebrain.bwh.harvard.edu/uniprobe/details2.php?id=00078
147	DREME	CTCGGK	DREME-47	CTCGGK	6	970	0.0027	DREME	/home/guestA/n70275a/kTanaka/databases/motif_databases/MOUSE/uniprobe_mouse.meme	UP00011_2 (Irf6_secondary)	http://thebrain.bwh.harvard.edu/uniprobe/details2.php?id=00011
148	DREME	ATAAACAS	DREME-48	ATAAACAS	8	521	0.0029	DREME	/home/guestA/n70275a/kTanaka/databases/motif_databases/JASPAR/JASPAR2022_CORE_vertebrates_redundant_v2.meme	MA0033.2 (FOXL1)	http://jaspar2022.genereg.net/matrix/MA0033.2
149	/home/guestA/n70275a/kTanaka/databases/motif_databases/JASPAR/JASPAR2022_CORE_vertebrates_redundant_v2.meme	MA0688.1	TBX2	DAGGTGTGAAA	11	44876	0.003	CENTRIMO			http://jaspar2022.genereg.net/matrix/MA0688.1
150	/home/guestA/n70275a/kTanaka/databases/motif_databases/JASPAR/JASPAR2022_CORE_vertebrates_redundant_v2.meme	MA1593.1	ZNF317	WVACAGCAGAYW	12	43569	0.0033	CENTRIMO			http://jaspar2022.genereg.net/matrix/MA1593.1
151	DREME	CGTCWTC	DREME-49	CGTCWTC	7	320	0.0035	DREME	/home/guestA/n70275a/kTanaka/databases/motif_databases/JASPAR/JASPAR2022_CORE_vertebrates_redundant_v2.meme	MA0605.1 (Atf3)	http://jaspar2022.genereg.net/matrix/MA0605.1
152	/home/guestA/n70275a/kTanaka/databases/motif_databases/MOUSE/uniprobe_mouse.meme	UP00008_1	Six6_primary	DWWRGGGTATCAHDWHT	17	16167	0.0035	CENTRIMO			http://thebrain.bwh.harvard.edu/uniprobe/details2.php?id=00008
153	/home/guestA/n70275a/kTanaka/databases/motif_databases/MOUSE/uniprobe_mouse.meme	UP00050_2	Bhlhb2_secondary	YRYSNHTMCACGTGGADRSMRGT	23	9140	0.0039	CENTRIMO			http://thebrain.bwh.harvard.edu/uniprobe/details2.php?id=00050
154	DREME	GCTTTGTR	DREME-50	GCTTTGTR	8	629	0.0048	DREME	/home/guestA/n70275a/kTanaka/databases/motif_databases/JASPAR/JASPAR2022_CORE_vertebrates_redundant_v2.meme	MA0442.1 (SOX10)	http://jaspar2022.genereg.net/matrix/MA0442.1
155	/home/guestA/n70275a/kTanaka/databases/motif_databases/JASPAR/JASPAR2022_CORE_vertebrates_redundant_v2.meme	MA0027.1	En1	DAGTDGTDBYC	11	65960	0.0052	CENTRIMO			http://jaspar2022.genereg.net/matrix/MA0027.1
156	/home/guestA/n70275a/kTanaka/databases/motif_databases/MOUSE/uniprobe_mouse.meme	UP00388_2	Six6_2267.5	DWWRGGGTATCAWNWHT	17	19422	0.0052	CENTRIMO			http://thebrain.bwh.harvard.edu/uniprobe/details2.php?id=00388
157	/home/guestA/n70275a/kTanaka/databases/motif_databases/MOUSE/uniprobe_mouse.meme	UP00100_1	Gata6_primary	WHNVDWGATAAGADTHN	17	28262	0.0054	CENTRIMO			http://thebrain.bwh.harvard.edu/uniprobe/details2.php?id=00100
158	/home/guestA/n70275a/kTanaka/databases/motif_databases/JASPAR/JASPAR2022_CORE_vertebrates_redundant_v2.meme	MA1570.1	TFAP4	AHCATRTGDT	10	27472	0.0056	CENTRIMO			http://jaspar2022.genereg.net/matrix/MA1570.1
159	/home/guestA/n70275a/kTanaka/databases/motif_databases/JASPAR/JASPAR2022_CORE_vertebrates_redundant_v2.meme	MA1104.2	GATA6	HWWTCTTATCTNH	13	41885	0.007	CENTRIMO			http://jaspar2022.genereg.net/matrix/MA1104.2
160	/home/guestA/n70275a/kTanaka/databases/motif_databases/MOUSE/uniprobe_mouse.meme	UP00032_2	Gata3_secondary	YTHNVYWGATNBTATCDVBNHH	22	32638	0.0075	CENTRIMO			http://thebrain.bwh.harvard.edu/uniprobe/details2.php?id=00032
161	/home/guestA/n70275a/kTanaka/databases/motif_databases/JASPAR/JASPAR2022_CORE_vertebrates_redundant_v2.meme	MA0099.1	Fos::Jun	GTGASTCA	8	43681	0.0084	CENTRIMO			http://jaspar2022.genereg.net/matrix/MA0099.1
162	/home/guestA/n70275a/kTanaka/databases/motif_databases/JASPAR/JASPAR2022_CORE_vertebrates_redundant_v2.meme	MA1633.1	BACH1	NVTGACTCAGCAN	13	22200	0.0085	CENTRIMO			http://jaspar2022.genereg.net/matrix/MA1633.1
163	/home/guestA/n70275a/kTanaka/databases/motif_databases/MOUSE/uniprobe_mouse.meme	UP00020_2	Atf1_secondary	SDATGACGADYAWN	14	41899	0.0086	CENTRIMO			http://thebrain.bwh.harvard.edu/uniprobe/details2.php?id=00020
164	/home/guestA/n70275a/kTanaka/databases/motif_databases/MOUSE/uniprobe_mouse.meme	UP00232_1	Dobox4_3956.2	HWAWTAGATACCCYWTD	17	20509	0.0091	CENTRIMO			http://thebrain.bwh.harvard.edu/uniprobe/details2.php?id=00232
165	/home/guestA/n70275a/kTanaka/databases/motif_databases/JASPAR/JASPAR2022_CORE_vertebrates_redundant_v2.meme	MA0063.2	NKX2-5	NNCACTCAANN	11	45223	0.0093	CENTRIMO			http://jaspar2022.genereg.net/matrix/MA0063.2
166	/home/guestA/n70275a/kTanaka/databases/motif_databases/JASPAR/JASPAR2022_CORE_vertebrates_redundant_v2.meme	MA0018.4	CREB1	NNRTGATGTCAYN	13	30758	0.0093	CENTRIMO			http://jaspar2022.genereg.net/matrix/MA0018.4
167	/home/guestA/n70275a/kTanaka/databases/motif_databases/JASPAR/JASPAR2022_CORE_vertebrates_redundant_v2.meme	MA1970.1	TRPS1	NHTCTTATCTNH	12	46250	0.01	CENTRIMO			http://jaspar2022.genereg.net/matrix/MA1970.1
168	/home/guestA/n70275a/kTanaka/databases/motif_databases/JASPAR/JASPAR2022_CORE_vertebrates_redundant_v2.meme	MA0143.4	SOX2	DNACAATGGNN	11	48316	0.011	CENTRIMO			http://jaspar2022.genereg.net/matrix/MA0143.4
169	DREME	ACATACTC	DREME-51	ACATACTC	8	370	0.011	DREME
170	/home/guestA/n70275a/kTanaka/databases/motif_databases/JASPAR/JASPAR2022_CORE_vertebrates_redundant_v2.meme	MA0498.1	Meis1	ASCTGTCASTCHNBN	15	27055	0.012	CENTRIMO			http://jaspar2022.genereg.net/matrix/MA0498.1
171	/home/guestA/n70275a/kTanaka/databases/motif_databases/JASPAR/JASPAR2022_CORE_vertebrates_redundant_v2.meme	MA1133.1	JUN::JUNB	KRTGACGTCATN	12	24572	0.014	CENTRIMO			http://jaspar2022.genereg.net/matrix/MA1133.1
172	/home/guestA/n70275a/kTanaka/databases/motif_databases/JASPAR/JASPAR2022_CORE_vertebrates_redundant_v2.meme	MA1566.1	TBX3	RAGGTGTSAN	10	57527	0.014	CENTRIMO			http://jaspar2022.genereg.net/matrix/MA1566.1
173	/home/guestA/n70275a/kTanaka/databases/motif_databases/JASPAR/JASPAR2022_CORE_vertebrates_redundant_v2.meme	MA1130.1	FOSL2::JUN	NNRTGAGTCAYN	12	20795	0.014	CENTRIMO			http://jaspar2022.genereg.net/matrix/MA1130.1
174	/home/guestA/n70275a/kTanaka/databases/motif_databases/JASPAR/JASPAR2022_CORE_vertebrates_redundant_v2.meme	MA0067.1	Pax2	NGTCAYKB	8	58410	0.016	CENTRIMO			http://jaspar2022.genereg.net/matrix/MA0067.1
175	/home/guestA/n70275a/kTanaka/databases/motif_databases/MOUSE/uniprobe_mouse.meme	UP00063_2	Hoxa3_secondary	AAAANCBATTARSR	14	42994	0.016	CENTRIMO			http://thebrain.bwh.harvard.edu/uniprobe/details2.php?id=00063
176	/home/guestA/n70275a/kTanaka/databases/motif_databases/JASPAR/JASPAR2022_CORE_vertebrates_redundant_v2.meme	MA1142.1	FOSL1::JUND	NRTGACTCAT	10	53009	0.017	CENTRIMO			http://jaspar2022.genereg.net/matrix/MA1142.1
177	/home/guestA/n70275a/kTanaka/databases/motif_databases/JASPAR/JASPAR2022_CORE_vertebrates_redundant_v2.meme	MA0489.2	Jun	NVTGACTCATNN	12	28974	0.018	CENTRIMO			http://jaspar2022.genereg.net/matrix/MA0489.2
178	DREME	TAARAGCA	DREME-53	TAARAGCA	8	712	0.019	DREME	/home/guestA/n70275a/kTanaka/databases/motif_databases/JASPAR/JASPAR2022_CORE_vertebrates_redundant_v2.meme	MA1980.1 (ZNF418)	http://jaspar2022.genereg.net/matrix/MA1980.1
179	DREME	AGGCTGMG	DREME-54	AGGCTGMG	8	297	0.02	DREME	/home/guestA/n70275a/kTanaka/databases/motif_databases/JASPAR/JASPAR2022_CORE_vertebrates_redundant_v2.meme	MA1596.1 (ZNF460)	http://jaspar2022.genereg.net/matrix/MA1596.1
180	/home/guestA/n70275a/kTanaka/databases/motif_databases/JASPAR/JASPAR2022_CORE_vertebrates_redundant_v2.meme	MA1101.1	BACH2	NMTGACTCAGCANH	14	19810	0.02	CENTRIMO			http://jaspar2022.genereg.net/matrix/MA1101.1
181	/home/guestA/n70275a/kTanaka/databases/motif_databases/JASPAR/JASPAR2022_CORE_vertebrates_redundant_v2.meme	MA1563.2	SOX18	AACAATDV	8	49648	0.022	CENTRIMO			http://jaspar2022.genereg.net/matrix/MA1563.2
182	/home/guestA/n70275a/kTanaka/databases/motif_databases/JASPAR/JASPAR2022_CORE_vertebrates_redundant_v2.meme	MA0594.2	HOXA9	RTCGTWAHNN	10	34181	0.022	CENTRIMO			http://jaspar2022.genereg.net/matrix/MA0594.2
183	/home/guestA/n70275a/kTanaka/databases/motif_databases/JASPAR/JASPAR2022_CORE_vertebrates_redundant_v2.meme	MA1642.1	NEUROG2	NNVACAGATGGNN	13	37846	0.023	CENTRIMO			http://jaspar2022.genereg.net/matrix/MA1642.1
184	/home/guestA/n70275a/kTanaka/databases/motif_databases/JASPAR/JASPAR2022_CORE_vertebrates_redundant_v2.meme	MA1120.1	SOX13	DVACAATGGNN	11	44309	0.024	CENTRIMO			http://jaspar2022.genereg.net/matrix/MA1120.1
185	/home/guestA/n70275a/kTanaka/databases/motif_databases/JASPAR/JASPAR2022_CORE_vertebrates_redundant_v2.meme	MA0464.1	Bhlhe40	SWCACGTGCHB	11	15443	0.025	CENTRIMO			http://jaspar2022.genereg.net/matrix/MA0464.1
186	/home/guestA/n70275a/kTanaka/databases/motif_databases/JASPAR/JASPAR2022_CORE_vertebrates_redundant_v2.meme	MA1126.1	FOS::JUN	DRTGACGTCATHNDTN	16	28668	0.03	CENTRIMO			http://jaspar2022.genereg.net/matrix/MA1126.1
187	/home/guestA/n70275a/kTanaka/databases/motif_databases/JASPAR/JASPAR2022_CORE_vertebrates_redundant_v2.meme	MA1557.1	SMAD5	YGTCTAGACA	10	8234	0.03	CENTRIMO			http://jaspar2022.genereg.net/matrix/MA1557.1
188	/home/guestA/n70275a/kTanaka/databases/motif_databases/MOUSE/uniprobe_mouse.meme	UP00159_1	Six2_2307.2	RAKRGGGTATCACNWNT	17	12125	0.03	CENTRIMO			http://thebrain.bwh.harvard.edu/uniprobe/details2.php?id=00159
189	/home/guestA/n70275a/kTanaka/databases/motif_databases/MOUSE/uniprobe_mouse.meme	UP00054_2	Tcf7_secondary	MBKTATTANAAAHHN	15	50435	0.036	CENTRIMO			http://thebrain.bwh.harvard.edu/uniprobe/details2.php?id=00054
190	/home/guestA/n70275a/kTanaka/databases/motif_databases/JASPAR/JASPAR2022_CORE_vertebrates_redundant_v2.meme	MA0140.2	GATA1::TAL1	MTTATCWSNNNNNHVCAG	18	12640	0.037	CENTRIMO			http://jaspar2022.genereg.net/matrix/MA0140.2
191	/home/guestA/n70275a/kTanaka/databases/motif_databases/JASPAR/JASPAR2022_CORE_vertebrates_redundant_v2.meme	MA1479.1	DMRTC2	AATTGMTACATT	12	32881	0.04	CENTRIMO			http://jaspar2022.genereg.net/matrix/MA1479.1
192	/home/guestA/n70275a/kTanaka/databases/motif_databases/MOUSE/uniprobe_mouse.meme	UP00019_2	Zbtb12_secondary	HNTCRTTAGAACNYT	15	28760	0.044	CENTRIMO			http://thebrain.bwh.harvard.edu/uniprobe/details2.php?id=00019
193	DREME	AGGATGCY	DREME-55	AGGATGCY	8	299	0.047	DREME
Activated B cells
MOTIF_INDEX	MOTIF_SOURCE	MOTIF_ID	ALT_ID	CONSENSUS	WIDTH	SITES	E-VALUE	E-VALUE_SOURCE	MOST_SIMILAR_MOTIF_SOURCE	MOST_SIMILAR_MOTIF	URL
1	MEME	GTGTGTGTGTGTGTGTGTGTGTGTG	MEME-1	GTGTGTGTGTGTGTGTGTGTGTGTG	25	957	1.1e-473	MEME	/home/guestA/n70275a/kTanaka/databases/motif_databases/JASPAR/JASPAR2022_CORE_vertebrates_redundant_v2.meme	MA0472.1 (Egr2)	http://jaspar2022.genereg.net/matrix/MA0472.1
2	MEME	ARAGARAGARARRRARARAGA	MEME-2	ARAGARAGARARRRARARAGA	21	1112	2.4e-179	MEME	/home/guestA/n70275a/kTanaka/databases/motif_databases/JASPAR/JASPAR2022_CORE_vertebrates_redundant_v2.meme	MA0528.1 (ZNF263)	http://jaspar2022.genereg.net/matrix/MA0528.1
3	MEME	TGTGTGTGTRTGTRTGTGTG	MEME-3	TGTGTGTGTRTGTRTGTGTG	20	401	1.5e-109	MEME	/home/guestA/n70275a/kTanaka/databases/motif_databases/JASPAR/JASPAR2022_CORE_vertebrates_redundant_v2.meme	MA0472.1 (Egr2)	http://jaspar2022.genereg.net/matrix/MA0472.1
4	DREME	RGRAA	DREME-1	RGRAA	5	13417	3.9e-62	DREME
5	DREME	TVTGTR	DREME-2	TVTGTR	6	10210	3.1e-24	DREME	/home/guestA/n70275a/kTanaka/databases/motif_databases/MOUSE/uniprobe_mouse.meme	UP00026_2 (Zscan4_secondary)	http://thebrain.bwh.harvard.edu/uniprobe/details2.php?id=00026
6	DREME	AAATRH	DREME-3	AAATRH	6	4464	3e-15	DREME
7	DREME	CWGCCTS	DREME-5	CWGCCTS	7	694	4.3e-07	DREME
8	/home/guestA/n70275a/kTanaka/databases/motif_databases/MOUSE/uniprobe_mouse.meme	UP00008_2	Six6_secondary	NDBSKATATATMCVHHT	17	3536	8.9e-07	CENTRIMO			http://thebrain.bwh.harvard.edu/uniprobe/details2.php?id=00008
9	DREME	AAASCM	DREME-4	AAASCM	6	2522	4.6e-06	DREME	/home/guestA/n70275a/kTanaka/databases/motif_databases/JASPAR/JASPAR2022_CORE_vertebrates_redundant_v2.meme	MA1101.2 (BACH2)	http://jaspar2022.genereg.net/matrix/MA1101.2
10	DREME	AAAAMAAA	DREME-6	AAAAMAAA	8	333	9.9e-06	DREME	/home/guestA/n70275a/kTanaka/databases/motif_databases/JASPAR/JASPAR2022_CORE_vertebrates_redundant_v2.meme	MA0442.2 (SOX10)	http://jaspar2022.genereg.net/matrix/MA0442.2
11	DREME	CACG	DREME-7	CACG	4	1508	2.9e-05	DREME
12	DREME	AGATGGCD	DREME-8	AGATGGCD	8	142	4.1e-05	DREME	/home/guestA/n70275a/kTanaka/databases/motif_databases/JASPAR/JASPAR2022_CORE_vertebrates_redundant_v2.meme	MA0461.1 (Atoh1)	http://jaspar2022.genereg.net/matrix/MA0461.1
13	/home/guestA/n70275a/kTanaka/databases/motif_databases/JASPAR/JASPAR2022_CORE_vertebrates_redundant_v2.meme	MA0032.1	FOXC1	NBNVWGTA	8	9073	4.9e-05	CENTRIMO			http://jaspar2022.genereg.net/matrix/MA0032.1
14	DREME	CTGGCHTC	DREME-9	CTGGCHTC	8	119	0.00037	DREME
15	DREME	CCCAGCAM	DREME-10	CCCAGCAM	8	81	0.0012	DREME	/home/guestA/n70275a/kTanaka/databases/motif_databases/JASPAR/JASPAR2022_CORE_vertebrates_redundant_v2.meme	MA1589.1 (ZNF140)	http://jaspar2022.genereg.net/matrix/MA1589.1
16	DREME	TATATAMA	DREME-11	TATATAMA	8	112	0.0066	DREME	/home/guestA/n70275a/kTanaka/databases/motif_databases/MOUSE/uniprobe_mouse.meme	UP00094_2 (Zfp128_secondary)	http://thebrain.bwh.harvard.edu/uniprobe/details2.php?id=00094
17	DREME	CCAGCCC	DREME-12	CCAGCCC	7	113	0.015	DREME
18	/home/guestA/n70275a/kTanaka/databases/motif_databases/JASPAR/JASPAR2022_CORE_vertebrates_redundant_v2.meme	MA0610.1	DMRT3	MATGTATCAAN	11	3949	0.019	CENTRIMO			http://jaspar2022.genereg.net/matrix/MA0610.1
19	/home/guestA/n70275a/kTanaka/databases/motif_databases/JASPAR/JASPAR2022_CORE_vertebrates_redundant_v2.meme	MA0033.1	FOXL1	WWDAYATA	8	8213	0.022	CENTRIMO			http://jaspar2022.genereg.net/matrix/MA0033.1
20	DREME	GAGAGAGA	DREME-13	GAGAGAGA	8	668	0.049	DREME
Plasma cells
MOTIF_INDEX	MOTIF_SOURCE	MOTIF_ID	ALT_ID	CONSENSUS	WIDTH	SITES	E-VALUE	E-VALUE_SOURCE	MOST_SIMILAR_MOTIF_SOURCE	MOST_SIMILAR_MOTIF	URL
1	MEME	TGTGTGTGTGTGTGTGTGTGTGTG	MEME-1	TGTGTGTGTGTGTGTGTGTGTGTG	24	328	3.8e-293	MEME	/home/guestA/n70275a/kTanaka/databases/motif_databases/JASPAR/JASPAR2022_CORE_vertebrates_redundant_v2.meme	MA0472.1 (Egr2)	http://jaspar2022.genereg.net/matrix/MA0472.1
2	MEME	YACACAYAYACAYACACAYAYAYACACACA	MEME-3	YACACAYAYACAYACACAYAYAYACACACA	30	75	3.5e-79	MEME
3	MEME	YCYCYCYYYCYCYCYCYCYYYCYCYCYCYC	MEME-2	YCYCYCYYYCYCYCYCYCYYYCYCYCYCYC	30	297	3.2e-70	MEME	/home/guestA/n70275a/kTanaka/databases/motif_databases/JASPAR/JASPAR2022_CORE_vertebrates_redundant_v2.meme	MA0528.1 (ZNF263)	http://jaspar2022.genereg.net/matrix/MA0528.1
4	DREME	DTTTCY	DREME-1	DTTTCY	6	2979	2.4e-26	DREME	/home/guestA/n70275a/kTanaka/databases/motif_databases/JASPAR/JASPAR2022_CORE_vertebrates_redundant_v2.meme	MA1624.1 (Stat5a)	http://jaspar2022.genereg.net/matrix/MA1624.1
5	DREME	HATGCAAA	DREME-2	HATGCAAA	8	186	6.7e-17	DREME	/home/guestA/n70275a/kTanaka/databases/motif_databases/JASPAR/JASPAR2022_CORE_vertebrates_redundant_v2.meme	MA1115.1 (POU5F1)	http://jaspar2022.genereg.net/matrix/MA1115.1
6	DREME	CMCRCCCC	DREME-3	CMCRCCCC	8	160	1.9e-12	DREME	/home/guestA/n70275a/kTanaka/databases/motif_databases/JASPAR/JASPAR2022_CORE_vertebrates_redundant_v2.meme	MA1511.2 (KLF10)	http://jaspar2022.genereg.net/matrix/MA1511.2
7	DREME	CACASA	DREME-4	CACASA	6	2206	5.2e-09	DREME	/home/guestA/n70275a/kTanaka/databases/motif_databases/MOUSE/uniprobe_mouse.meme	UP00042_2 (Gm397_secondary)	http://thebrain.bwh.harvard.edu/uniprobe/details2.php?id=00042
8	DREME	GTTTCAK	DREME-5	GTTTCAK	7	272	1.1e-08	DREME	/home/guestA/n70275a/kTanaka/databases/motif_databases/JASPAR/JASPAR2022_CORE_vertebrates_redundant_v2.meme	MA1119.1 (SIX2)	http://jaspar2022.genereg.net/matrix/MA1119.1
9	DREME	AGRMAG	DREME-6	AGRMAG	6	1979	2.6e-08	DREME	/home/guestA/n70275a/kTanaka/databases/motif_databases/JASPAR/JASPAR2022_CORE_vertebrates_redundant_v2.meme	MA0508.3 (PRDM1)	http://jaspar2022.genereg.net/matrix/MA0508.3
10	DREME	ATAWA	DREME-7	ATAWA	5	1989	4.5e-08	DREME	/home/guestA/n70275a/kTanaka/databases/motif_databases/JASPAR/JASPAR2022_CORE_vertebrates_redundant_v2.meme	MA0108.1 (TBP)	http://jaspar2022.genereg.net/matrix/MA0108.1
11	DREME	CATBTG	DREME-8	CATBTG	6	1001	1.9e-05	DREME
12	DREME	AAACMAAM	DREME-9	AAACMAAM	8	239	7.3e-05	DREME	/home/guestA/n70275a/kTanaka/databases/motif_databases/MOUSE/uniprobe_mouse.meme	UP00041_1 (Foxj1_primary)	http://thebrain.bwh.harvard.edu/uniprobe/details2.php?id=00041
13	DREME	CHCAG	DREME-10	CHCAG	5	2981	0.0021	DREME
14	DREME	TTTAARA	DREME-11	TTTAARA	7	286	0.034	DREME

## Sheet: Figure2g
	Feature	naiive (%)	PC (%)
	Promoter	35.8778	37.5664
	5' UTR	0.249053	0.297821
	3' UTR	2.16498	2.40753
	1st Exon	1.78073	1.81367
	Other Exon	3.42981	3.85027
	1st Intron	11.1504	10.3845
	Other Intron	19.2251	18.8251
	Downstream (<=300)	0.133421	0.155152
	Distal Intergenic	25.9887	24.6995

## Sheet: Figure2j
open-naive								Not-DAR								open-PC								p value
peak	Naive_H3.3_#1	Naive_H3.3_#2	ActB_H3.3_#1	ActB_H3.3_#2	PC_H3.3_#1	PC_H3.3_#2		peak	Naive_H3.3_#1	Naive_H3.3_#2	ActB_H3.3_#1	ActB_H3.3_#2	PC_H3.3_#1	PC_H3.3_#2		peak	Naive_H3.3_#1	Naive_H3.3_#2	ActB_H3.3_#1	ActB_H3.3_#2	PC_H3.3_#1	PC_H3.3_#2		status	OtherThan	Pr(>|t|)
ATAC_peak_11	59	36	15	14	13	10		ATAC_peak_2	23	19	5	12	6	5		ATAC_peak_1	13	4	2	11	3	5		not-DR	Naive	0.541484
ATAC_peak_15	28	15	7	9	6	5		ATAC_peak_5	22	19	7	9	2	6		ATAC_peak_3	9	5	1	9	3	6		not-DR	PC	0.379517
ATAC_peak_20	21	20	8	17	3	5		ATAC_peak_6	29	16	10	17	5	5		ATAC_peak_4	27	26	7	10	6	8		not-DR	nonPC	0.0658606
ATAC_peak_21	56	43	14	21	3	8		ATAC_peak_7	28	28	7	16	10	5		ATAC_peak_9	2	1	1	2	5	5		open-naiive	Naive	0.289225
ATAC_peak_23	60	37	17	41	12	13		ATAC_peak_8	44	44	17	28	12	13		ATAC_peak_16	4	4	0	3	0	2		open-naiive	PC	0.214377
ATAC_peak_24	30	30	8	13	7	11		ATAC_peak_10	12	9	4	11	4	5		ATAC_peak_17	10	6	6	9	4	9		open-naiive	nonPC	0.0323046
ATAC_peak_25	109	80	28	61	18	28		ATAC_peak_12	48	47	12	23	9	22		ATAC_peak_18	13	9	5	6	5	10		open-PC	Naive	0.989616
ATAC_peak_27	34	26	6	19	5	4		ATAC_peak_13	49	52	11	23	10	24		ATAC_peak_22	12	21	15	16	8	8		open-PC	PC	0.597441
ATAC_peak_28	67	58	26	33	11	15		ATAC_peak_14	58	27	10	14	10	15		ATAC_peak_35	43	29	14	21	20	21		open-PC	nonPC	0.327187
ATAC_peak_29	61	50	20	29	15	17		ATAC_peak_19	19	12	7	7	3	5		ATAC_peak_39	4	1	3	5	0	3
ATAC_peak_32	10	12	2	7	3	4		ATAC_peak_26	102	69	28	61	14	28		ATAC_peak_40	5	5	4	6	3	7
ATAC_peak_33	15	11	5	13	4	6		ATAC_peak_30	22	21	8	12	10	5		ATAC_peak_41	12	10	3	11	1	1
ATAC_peak_37	58	30	21	27	11	16		ATAC_peak_31	18	18	5	13	9	2		ATAC_peak_43	50	32	15	28	19	26
ATAC_peak_38	7	6	1	7	3	1		ATAC_peak_34	12	6	3	8	7	6		ATAC_peak_49	51	37	13	26	17	17
ATAC_peak_42	32	34	15	20	10	13		ATAC_peak_36	62	43	27	32	17	23		ATAC_peak_54	27	29	16	18	21	18
ATAC_peak_45	23	17	5	8	8	11		ATAC_peak_44	7	2	2	8	4	1		ATAC_peak_55	34	30	13	19	19	25
ATAC_peak_47	42	22	14	15	7	8		ATAC_peak_46	21	9	4	13	4	14		ATAC_peak_60	23	18	12	21	10	9
ATAC_peak_51	28	15	11	20	9	5		ATAC_peak_48	33	33	9	18	5	15		ATAC_peak_62	10	5	3	7	6	7
ATAC_peak_52	50	44	18	30	9	15		ATAC_peak_50	34	13	12	9	6	7		ATAC_peak_66	14	13	7	20	8	19
ATAC_peak_53	41	27	21	36	3	16		ATAC_peak_57	39	24	20	31	15	11		ATAC_peak_69	55	55	17	23	27	29
ATAC_peak_56	41	24	21	33	14	10		ATAC_peak_58	39	25	21	22	23	20		ATAC_peak_73	7	4	2	9	2	6
ATAC_peak_59	32	28	15	18	17	18		ATAC_peak_61	6	5	7	13	2	5		ATAC_peak_74	8	7	3	6	3	1
ATAC_peak_70	9	22	10	7	10	7		ATAC_peak_63	35	19	10	16	15	17		ATAC_peak_78	37	14	8	20	6	16
ATAC_peak_71	42	17	9	24	9	7		ATAC_peak_64	42	23	13	21	15	16		ATAC_peak_79	26	29	10	12	1	7
ATAC_peak_72	6	12	7	13	4	2		ATAC_peak_65	24	14	9	13	2	5		ATAC_peak_81	9	2	1	4	3	2
ATAC_peak_75	18	13	12	12	6	8		ATAC_peak_67	11	10	5	9	4	9		ATAC_peak_82	6	3	3	4	3	1
ATAC_peak_77	13	17	5	10	3	7		ATAC_peak_68	13	12	6	11	8	4		ATAC_peak_83	2	1	5	5	2	2
ATAC_peak_80	7	8	7	4	1	3		ATAC_peak_76	18	23	8	17	6	9		ATAC_peak_84	2	1	2	6	2	2
ATAC_peak_97	33	20	9	15	5	11		ATAC_peak_88	4	2	1	5	3	2		ATAC_peak_85	4	5	2	10	2	6
ATAC_peak_104	37	23	5	15	5	7		ATAC_peak_91	8	10	6	5	6	9		ATAC_peak_86	7	3	2	4	3	5
ATAC_peak_108	12	7	2	6	3	7		ATAC_peak_98	19	18	6	13	8	3		ATAC_peak_87	3	3	0	4	1	4
ATAC_peak_118	1	3	1	3	4	1		ATAC_peak_99	37	30	8	20	5	10		ATAC_peak_89	9	7	5	11	14	7
ATAC_peak_121	15	8	7	10	10	1		ATAC_peak_100	35	21	11	24	8	12		ATAC_peak_90	6	8	7	6	19	13
ATAC_peak_122	37	31	12	17	8	11		ATAC_peak_101	41	29	13	25	12	18		ATAC_peak_92	14	11	6	15	14	11
ATAC_peak_124	41	29	20	23	12	13		ATAC_peak_105	22	13	5	6	3	5		ATAC_peak_93	16	10	6	13	13	9
ATAC_peak_126	14	9	1	3	3	5		ATAC_peak_106	21	18	1	7	3	3		ATAC_peak_94	20	16	9	15	6	13
ATAC_peak_127	6	4	1	5	3	4		ATAC_peak_107	27	26	7	9	8	15		ATAC_peak_95	7	7	2	7	4	6
ATAC_peak_132	23	10	4	11	3	5		ATAC_peak_109	18	9	8	9	5	6		ATAC_peak_96	4	6	2	7	1	5
ATAC_peak_136	13	9	1	7	2	6		ATAC_peak_114	7	3	3	14	1	5		ATAC_peak_102	17	10	2	7	7	4
ATAC_peak_137	13	8	3	8	2	5		ATAC_peak_120	4	4	3	8	5	4		ATAC_peak_103	26	13	5	10	7	13
ATAC_peak_139	37	30	6	18	6	2		ATAC_peak_128	28	12	6	12	4	10		ATAC_peak_110	23	18	13	15	33	23
ATAC_peak_140	30	22	9	16	2	4		ATAC_peak_129	8	8	1	3	4	2		ATAC_peak_111	30	17	10	12	29	28
ATAC_peak_141	9	6	1	6	5	1		ATAC_peak_130	8	14	6	8	8	4		ATAC_peak_112	7	3	5	4	4	3
ATAC_peak_142	14	7	5	12	0	2		ATAC_peak_134	9	5	3	10	10	4		ATAC_peak_113	33	26	7	15	5	12
ATAC_peak_143	19	14	9	10	7	2		ATAC_peak_135	15	9	2	10	7	3		ATAC_peak_115	7	6	1	3	3	6
ATAC_peak_144	40	29	18	31	1	3		ATAC_peak_138	2	6	2	4	0	3		ATAC_peak_116	11	5	2	6	5	4
ATAC_peak_145	30	22	11	8	2	2		ATAC_peak_149	24	20	8	10	3	5		ATAC_peak_117	10	5	7	7	4	10
ATAC_peak_146	44	36	4	10	6	2		ATAC_peak_153	19	8	9	10	5	2		ATAC_peak_119	10	10	4	18	10	8
ATAC_peak_147	23	29	8	3	2	5		ATAC_peak_154	19	7	8	8	7	5		ATAC_peak_123	41	29	16	16	16	10
ATAC_peak_148	12	5	5	11	1	1		ATAC_peak_157	20	12	4	11	3	7		ATAC_peak_125	42	25	15	17	6	16
ATAC_peak_150	38	26	11	24	2	2		ATAC_peak_159	2	8	4	6	4	5		ATAC_peak_131	26	19	12	18	14	13
ATAC_peak_151	46	24	13	27	2	3		ATAC_peak_160	13	10	6	9	12	7		ATAC_peak_133	9	11	2	5	2	4
ATAC_peak_152	1	3	2	1	1	0		ATAC_peak_162	35	21	8	20	8	14		ATAC_peak_156	10	9	6	6	3	3
ATAC_peak_155	23	10	5	11	3	4		ATAC_peak_164	7	6	0	4	1	5		ATAC_peak_158	11	5	4	7	3	7
ATAC_peak_163	20	21	9	11	8	0		ATAC_peak_165	52	20	7	13	6	5		ATAC_peak_161	15	15	5	12	8	5
ATAC_peak_167	18	21	6	10	2	5		ATAC_peak_166	14	19	8	7	5	4		ATAC_peak_174	25	18	8	11	3	12
ATAC_peak_168	11	9	5	7	1	4		ATAC_peak_169	7	11	1	7	6	3		ATAC_peak_175	35	10	9	13	12	15
ATAC_peak_171	39	18	14	15	7	13		ATAC_peak_170	50	30	12	23	14	14		ATAC_peak_181	6	3	2	6	5	1
ATAC_peak_172	32	31	12	14	7	7		ATAC_peak_180	6	5	2	8	5	1		ATAC_peak_183	15	12	6	14	9	1
ATAC_peak_173	48	21	14	18	16	20		ATAC_peak_185	11	5	2	3	7	4		ATAC_peak_184	5	6	4	14	4	3
ATAC_peak_176	17	11	7	14	8	8		ATAC_peak_186	6	12	8	5	4	3		ATAC_peak_187	6	12	7	7	3	5
ATAC_peak_177	56	45	23	40	11	9		ATAC_peak_194	8	8	2	3	3	2		ATAC_peak_188	26	20	13	15	3	5
ATAC_peak_178	76	56	21	40	6	8		ATAC_peak_198	27	12	7	11	11	8		ATAC_peak_189	10	15	7	11	10	17
ATAC_peak_179	81	62	24	43	6	7		ATAC_peak_203	4	5	2	3	11	3		ATAC_peak_190	36	13	2	9	10	16
ATAC_peak_182	14	17	2	10	5	8		ATAC_peak_204	1	2	3	3	0	2		ATAC_peak_191	12	3	5	7	1	9
ATAC_peak_206	12	5	4	6	3	0		ATAC_peak_205	12	15	1	5	9	4		ATAC_peak_192	9	6	5	4	6	3
ATAC_peak_207	20	12	6	8	3	2		ATAC_peak_208	9	3	2	3	5	0		ATAC_peak_193	7	4	3	4	3	10
ATAC_peak_212	18	19	8	11	1	7		ATAC_peak_209	10	9	4	7	2	5		ATAC_peak_195	42	21	8	17	14	33
ATAC_peak_213	28	18	5	14	9	10		ATAC_peak_211	10	8	3	7	3	6		ATAC_peak_196	75	49	24	47	32	62
ATAC_peak_220	31	17	12	29	8	9		ATAC_peak_214	11	14	9	8	7	7		ATAC_peak_197	8	3	1	5	16	10
ATAC_peak_221	18	36	8	12	2	5		ATAC_peak_217	11	9	7	3	10	8		ATAC_peak_199	8	2	3	4	9	10
ATAC_peak_222	31	33	10	12	2	3		ATAC_peak_223	25	26	12	14	10	4		ATAC_peak_200	6	6	1	9	9	3
ATAC_peak_230	15	7	3	10	4	3		ATAC_peak_224	36	26	7	14	7	9		ATAC_peak_201	2	5	4	7	4	4
ATAC_peak_231	9	18	3	6	1	3		ATAC_peak_225	46	32	14	26	18	20		ATAC_peak_202	5	7	3	5	3	4
ATAC_peak_232	84	72	29	38	9	12		ATAC_peak_226	8	9	2	4	2	4		ATAC_peak_210	9	3	4	8	9	11
ATAC_peak_233	16	9	2	9	3	2		ATAC_peak_229	37	23	9	16	8	7		ATAC_peak_215	11	21	8	8	10	14
ATAC_peak_234	15	7	3	5	3	1		ATAC_peak_236	11	8	6	6	6	2		ATAC_peak_216	5	9	4	7	4	7
ATAC_peak_235	10	5	5	13	4	4		ATAC_peak_241	25	24	12	16	6	8		ATAC_peak_218	13	11	5	19	8	17
ATAC_peak_237	12	9	4	4	5	5		ATAC_peak_243	25	23	9	13	8	7		ATAC_peak_219	9	19	7	8	17	11
ATAC_peak_242	48	32	12	14	5	6		ATAC_peak_246	8	7	5	9	4	2		ATAC_peak_227	48	32	17	18	11	16
ATAC_peak_245	25	22	13	16	4	5		ATAC_peak_259	35	30	12	18	19	5		ATAC_peak_228	38	32	8	12	3	12
ATAC_peak_251	55	31	22	28	22	21		ATAC_peak_263	11	10	4	11	3	8		ATAC_peak_238	22	21	14	14	3	9
ATAC_peak_252	73	40	22	38	12	23		ATAC_peak_273	14	10	3	13	7	3		ATAC_peak_239	17	26	5	13	13	8
ATAC_peak_253	85	42	41	57	6	20		ATAC_peak_276	11	8	7	2	2	6		ATAC_peak_240	16	17	4	9	12	13
ATAC_peak_255	44	33	9	17	4	5		ATAC_peak_278	3	5	2	2	4	3		ATAC_peak_244	3	3	1	4	0	1
ATAC_peak_260	15	14	5	10	2	4		ATAC_peak_282	9	9	8	8	6	9		ATAC_peak_247	20	17	3	11	5	7
ATAC_peak_261	32	24	11	18	15	9		ATAC_peak_283	29	28	13	25	9	12		ATAC_peak_248	5	6	4	6	5	4
ATAC_peak_262	20	12	3	7	2	3		ATAC_peak_293	3	3	2	4	4	0		ATAC_peak_249	7	4	3	7	6	3
ATAC_peak_264	5	10	3	11	3	2		ATAC_peak_294	10	6	3	1	4	6		ATAC_peak_250	14	12	10	11	10	6
ATAC_peak_265	22	25	6	10	3	5		ATAC_peak_301	16	15	9	9	6	14		ATAC_peak_254	31	20	9	16	6	9
ATAC_peak_266	39	22	10	14	5	5		ATAC_peak_302	11	8	2	5	4	2		ATAC_peak_256	11	7	10	4	10	9
ATAC_peak_267	34	12	7	7	3	1		ATAC_peak_304	61	44	23	45	19	27		ATAC_peak_257	6	8	5	7	17	14
ATAC_peak_268	29	11	10	9	7	3		ATAC_peak_308	2	3	0	1	0	1		ATAC_peak_258	25	23	13	7	14	11
ATAC_peak_269	74	43	13	16	12	6		ATAC_peak_309	12	5	10	10	2	2		ATAC_peak_274	19	15	9	11	4	7
ATAC_peak_270	49	18	12	10	8	8		ATAC_peak_310	3	0	2	6	2	2		ATAC_peak_275	3	2	2	4	4	1
ATAC_peak_271	29	20	9	10	3	5		ATAC_peak_311	1	2	1	1	0	0		ATAC_peak_277	6	4	2	4	4	3
ATAC_peak_272	61	38	16	25	13	13		ATAC_peak_312	2	4	4	4	3	1		ATAC_peak_279	15	6	6	4	4	9
ATAC_peak_290	17	7	9	12	7	8		ATAC_peak_313	5	6	2	4	1	2		ATAC_peak_280	5	7	1	6	7	2
ATAC_peak_292	10	2	6	12	3	4		ATAC_peak_314	6	10	3	8	2	0		ATAC_peak_281	10	18	5	19	8	5
ATAC_peak_298	19	16	3	9	10	4		ATAC_peak_315	27	17	12	19	9	7		ATAC_peak_284	3	1	4	4	5	0
ATAC_peak_303	73	45	30	49	20	28		ATAC_peak_319	32	23	19	14	11	12		ATAC_peak_285	4	8	7	10	4	7
ATAC_peak_306	18	19	4	9	12	3		ATAC_peak_323	1	2	0	5	6	4		ATAC_peak_286	6	2	8	3	4	11
ATAC_peak_307	34	23	9	12	3	9		ATAC_peak_328	53	42	14	27	6	9		ATAC_peak_287	7	4	3	8	5	6
ATAC_peak_316	32	18	6	12	6	5		ATAC_peak_338	13	4	6	10	8	9		ATAC_peak_288	10	6	4	4	3	4
ATAC_peak_317	72	39	22	31	15	33		ATAC_peak_339	13	5	8	8	4	5		ATAC_peak_289	12	11	7	8	5	7
ATAC_peak_318	32	21	12	9	13	7		ATAC_peak_341	30	29	15	17	18	17		ATAC_peak_291	5	3	0	3	2	3
ATAC_peak_321	3	10	2	3	2	2		ATAC_peak_345	3	3	1	7	5	3		ATAC_peak_295	3	1	1	1	0	3
ATAC_peak_322	12	10	1	6	3	5		ATAC_peak_346	4	2	1	6	6	1		ATAC_peak_296	11	4	3	8	3	9
ATAC_peak_324	10	4	5	10	6	3		ATAC_peak_350	7	2	3	4	3	1		ATAC_peak_297	21	11	3	11	6	8
ATAC_peak_325	15	6	5	4	8	2		ATAC_peak_352	21	19	16	21	7	7		ATAC_peak_299	23	18	4	11	4	12
ATAC_peak_326	11	7	6	8	6	1		ATAC_peak_353	2	5	1	5	3	4		ATAC_peak_300	11	12	6	11	8	9
ATAC_peak_327	30	22	6	4	8	6		ATAC_peak_354	14	7	7	12	11	11		ATAC_peak_305	34	16	16	13	13	14
ATAC_peak_329	45	40	11	26	6	8		ATAC_peak_355	3	1	1	6	1	2		ATAC_peak_320	36	21	13	18	12	9
ATAC_peak_330	9	6	1	3	3	2		ATAC_peak_357	8	9	10	18	6	13		ATAC_peak_335	3	3	2	3	2	4
ATAC_peak_331	3	4	1	8	4	6		ATAC_peak_361	9	5	2	5	6	1		ATAC_peak_336	3	2	3	5	7	10
ATAC_peak_332	4	1	1	1	1	2		ATAC_peak_366	15	12	7	13	5	4		ATAC_peak_337	3	11	4	8	4	8
ATAC_peak_333	0	4	4	7	4	2		ATAC_peak_369	10	7	6	12	6	10		ATAC_peak_340	6	2	4	4	7	2
ATAC_peak_334	3	7	1	8	1	2		ATAC_peak_371	11	8	3	7	8	4		ATAC_peak_342	4	2	0	4	4	1
ATAC_peak_343	21	15	5	20	4	8		ATAC_peak_372	6	0	3	8	5	2		ATAC_peak_347	2	2	1	4	4	5
ATAC_peak_344	4	6	2	9	5	6		ATAC_peak_375	10	7	2	3	2	3		ATAC_peak_356	5	8	6	3	5	10
ATAC_peak_348	6	4	3	7	5	2		ATAC_peak_376	17	17	5	8	8	6		ATAC_peak_359	5	14	6	7	6	9
ATAC_peak_349	1	3	2	3	1	3		ATAC_peak_377	5	15	0	9	3	5		ATAC_peak_360	21	14	7	14	7	8
ATAC_peak_351	11	3	2	1	2	1		ATAC_peak_378	12	8	4	4	6	6		ATAC_peak_373	7	2	4	8	7	4
ATAC_peak_358	31	26	11	11	7	19		ATAC_peak_379	4	3	0	1	0	1		ATAC_peak_374	4	2	3	4	7	3
ATAC_peak_362	30	20	19	27	17	23		ATAC_peak_381	2	2	0	2	0	2		ATAC_peak_383	4	3	0	3	1	2
ATAC_peak_363	25	15	14	18	13	17		ATAC_peak_382	6	6	5	5	4	2		ATAC_peak_384	3	0	2	3	2	1
ATAC_peak_364	7	10	3	7	3	9		ATAC_peak_389	3	1	1	3	1	0		ATAC_peak_385	1	1	0	0	0	2
ATAC_peak_365	9	14	2	6	4	7		ATAC_peak_390	7	2	1	4	1	2		ATAC_peak_386	3	0	0	4	1	3
ATAC_peak_367	18	8	2	11	9	2		ATAC_peak_401	6	3	0	4	2	6		ATAC_peak_387	0	0	1	1	5	0
ATAC_peak_368	8	5	2	6	3	5		ATAC_peak_402	1	8	2	5	5	1		ATAC_peak_388	5	6	2	8	0	2
ATAC_peak_370	24	14	5	17	18	7		ATAC_peak_406	1	6	1	2	6	2		ATAC_peak_391	7	0	3	1	4	4
ATAC_peak_380	7	5	2	6	2	3		ATAC_peak_410	5	5	5	9	6	2		ATAC_peak_392	5	1	0	4	0	2
ATAC_peak_397	14	6	5	2	2	4		ATAC_peak_411	44	19	22	26	12	10		ATAC_peak_393	3	3	4	3	3	3
ATAC_peak_398	17	10	5	9	4	10		ATAC_peak_413	39	14	12	14	11	12		ATAC_peak_394	2	2	3	5	2	3
ATAC_peak_403	7	8	6	5	6	4		ATAC_peak_414	31	17	9	16	12	13		ATAC_peak_395	1	2	3	4	2	4
ATAC_peak_405	14	15	4	8	5	2		ATAC_peak_415	16	10	4	17	7	7		ATAC_peak_396	2	1	1	5	3	2
ATAC_peak_412	44	18	22	19	5	6		ATAC_peak_421	17	15	8	20	7	7		ATAC_peak_399	6	5	1	6	2	5
ATAC_peak_416	21	13	6	16	7	5		ATAC_peak_424	6	11	10	15	7	6		ATAC_peak_400	9	3	3	8	6	6
ATAC_peak_417	5	8	5	6	2	4		ATAC_peak_428	13	10	7	11	12	2		ATAC_peak_404	6	2	2	1	0	3
ATAC_peak_418	7	4	1	7	4	4		ATAC_peak_431	2	5	2	2	2	3		ATAC_peak_407	5	6	4	6	3	3
ATAC_peak_419	13	10	14	33	6	8		ATAC_peak_436	3	5	4	5	5	15		ATAC_peak_408	11	7	2	6	8	5
ATAC_peak_420	23	18	15	16	7	8		ATAC_peak_438	7	0	3	3	1	3		ATAC_peak_409	14	10	10	17	3	8
ATAC_peak_426	2	2	4	3	5	5		ATAC_peak_442	29	26	8	12	13	22		ATAC_peak_422	7	5	10	20	10	12
ATAC_peak_429	43	21	16	23	7	6		ATAC_peak_443	28	26	11	11	13	17		ATAC_peak_423	9	3	12	17	8	9
ATAC_peak_430	53	30	20	23	8	12		ATAC_peak_450	10	2	2	4	4	5		ATAC_peak_425	5	3	4	5	1	3
ATAC_peak_432	6	4	2	2	2	1		ATAC_peak_453	23	11	11	15	13	12		ATAC_peak_427	7	2	1	2	4	4
ATAC_peak_439	7	7	6	12	2	1		ATAC_peak_455	21	11	2	14	3	14		ATAC_peak_433	1	1	1	1	0	1
ATAC_peak_440	6	15	5	4	10	6		ATAC_peak_456	25	16	5	13	6	16		ATAC_peak_434	1	1	1	4	2	4
ATAC_peak_444	55	27	15	29	31	18		ATAC_peak_457	23	15	6	11	13	16		ATAC_peak_435	5	3	2	5	6	8
ATAC_peak_446	23	22	12	16	11	16		ATAC_peak_458	19	20	8	15	3	17		ATAC_peak_437	4	4	1	2	4	1
ATAC_peak_447	23	19	6	11	5	5		ATAC_peak_460	3	3	3	4	5	3		ATAC_peak_441	8	11	6	10	4	6
ATAC_peak_448	38	21	13	22	14	12		ATAC_peak_462	8	6	7	8	11	10		ATAC_peak_445	28	18	16	18	21	20
ATAC_peak_449	22	15	5	20	11	11		ATAC_peak_463	3	4	1	4	4	3		ATAC_peak_452	16	14	3	11	8	10
ATAC_peak_451	22	21	12	19	8	10		ATAC_peak_467	5	3	3	5	4	6		ATAC_peak_454	6	8	5	8	4	3
ATAC_peak_471	30	26	8	7	8	10		ATAC_peak_470	0	3	2	3	1	4		ATAC_peak_459	19	15	5	13	11	19
ATAC_peak_479	16	4	6	11	9	9		ATAC_peak_472	18	20	9	12	7	8		ATAC_peak_461	9	2	1	3	9	5
ATAC_peak_482	30	28	18	27	14	13		ATAC_peak_481	15	13	10	11	1	6		ATAC_peak_464	9	5	4	4	4	3
ATAC_peak_486	16	10	3	6	2	1		ATAC_peak_483	22	9	6	6	9	5		ATAC_peak_465	7	5	4	4	4	3
ATAC_peak_494	8	8	3	7	2	3		ATAC_peak_484	25	20	5	12	3	3		ATAC_peak_466	5	6	5	7	8	3
ATAC_peak_495	6	6	4	9	3	3		ATAC_peak_488	8	11	3	8	10	4		ATAC_peak_468	3	3	3	3	5	1
ATAC_peak_499	11	17	6	16	2	8		ATAC_peak_489	4	1	4	7	3	4		ATAC_peak_469	3	6	1	6	1	1
ATAC_peak_500	9	4	4	9	2	1		ATAC_peak_490	6	6	5	6	0	5		ATAC_peak_473	12	16	4	14	8	12
ATAC_peak_502	18	16	6	14	4	8		ATAC_peak_491	7	6	4	5	4	1		ATAC_peak_474	13	10	5	6	7	12
ATAC_peak_503	31	12	10	14	13	4		ATAC_peak_496	13	21	6	14	4	4		ATAC_peak_475	12	14	4	9	7	14
ATAC_peak_504	13	5	8	11	3	5		ATAC_peak_497	10	10	7	7	7	2		ATAC_peak_476	8	4	3	7	7	5
ATAC_peak_505	15	9	11	17	4	2		ATAC_peak_498	6	11	4	10	2	3		ATAC_peak_477	4	2	7	4	3	4
ATAC_peak_506	22	6	9	14	7	4		ATAC_peak_501	14	8	7	17	0	8		ATAC_peak_478	6	1	5	2	1	3
ATAC_peak_508	16	8	3	9	1	4		ATAC_peak_507	14	12	7	6	3	5		ATAC_peak_480	15	23	12	16	13	16
ATAC_peak_509	15	7	1	7	1	5		ATAC_peak_520	3	1	3	2	3	2		ATAC_peak_485	16	11	7	6	5	9
ATAC_peak_510	22	9	6	14	7	4		ATAC_peak_521	8	8	8	9	4	5		ATAC_peak_487	10	4	2	5	2	4
ATAC_peak_511	29	19	16	12	2	3		ATAC_peak_525	6	3	7	13	4	3		ATAC_peak_492	7	7	4	8	4	5
ATAC_peak_512	26	21	11	13	5	5		ATAC_peak_534	6	1	3	5	1	2		ATAC_peak_493	6	4	5	7	10	8
ATAC_peak_513	22	18	20	19	2	3		ATAC_peak_537	10	3	2	2	2	2		ATAC_peak_514	33	18	20	26	11	19
ATAC_peak_515	41	25	17	25	9	9		ATAC_peak_538	1	3	2	3	3	2		ATAC_peak_533	7	8	2	7	3	5
ATAC_peak_516	8	7	10	8	5	1		ATAC_peak_542	1	3	1	2	5	1		ATAC_peak_535	7	3	1	4	0	4
ATAC_peak_517	9	5	8	5	6	4		ATAC_peak_543	6	5	2	3	3	6		ATAC_peak_536	3	0	5	2	5	6
ATAC_peak_518	8	7	9	9	1	3		ATAC_peak_546	11	6	7	8	6	3		ATAC_peak_540	16	14	8	11	7	12
ATAC_peak_519	12	8	4	6	5	3		ATAC_peak_547	7	9	6	5	1	5		ATAC_peak_541	1	5	2	1	1	1
ATAC_peak_522	12	8	9	11	7	2		ATAC_peak_548	8	8	4	6	2	6		ATAC_peak_544	3	2	1	3	6	0
ATAC_peak_523	28	17	33	48	10	7		ATAC_peak_552	16	12	7	12	13	13		ATAC_peak_550	21	13	8	10	10	17
ATAC_peak_524	9	2	4	13	6	1		ATAC_peak_559	5	6	2	5	1	1		ATAC_peak_551	19	12	6	11	8	14
ATAC_peak_526	8	3	3	6	2	3		ATAC_peak_560	4	5	1	2	6	2		ATAC_peak_553	5	3	0	9	6	2
ATAC_peak_527	12	3	6	13	3	3		ATAC_peak_562	4	5	2	5	6	0		ATAC_peak_554	4	5	4	4	2	3
ATAC_peak_528	5	4	4	5	1	1		ATAC_peak_564	9	11	17	25	9	7		ATAC_peak_555	5	2	2	8	4	5
ATAC_peak_529	18	9	5	8	7	8		ATAC_peak_568	26	13	9	15	5	8		ATAC_peak_556	4	1	2	6	6	6
ATAC_peak_530	24	10	8	21	2	3		ATAC_peak_571	22	10	13	15	10	5		ATAC_peak_557	3	0	1	2	2	4
ATAC_peak_531	16	8	13	12	2	3		ATAC_peak_574	16	20	10	14	8	10		ATAC_peak_558	4	1	2	1	2	0
ATAC_peak_532	5	6	1	4	3	1		ATAC_peak_578	10	10	5	3	5	7		ATAC_peak_569	35	23	10	17	5	6
ATAC_peak_539	11	19	5	16	11	6		ATAC_peak_589	11	12	5	8	2	8		ATAC_peak_577	17	10	6	8	6	7
ATAC_peak_545	10	5	6	8	7	1		ATAC_peak_590	7	6	1	2	3	1		ATAC_peak_580	5	6	2	8	6	5
ATAC_peak_549	12	7	8	7	6	5		ATAC_peak_591	11	11	6	9	3	1		ATAC_peak_581	11	5	9	17	11	5
ATAC_peak_561	15	10	5	9	4	6		ATAC_peak_595	6	10	5	9	2	7		ATAC_peak_582	12	6	7	18	14	5
ATAC_peak_563	8	6	7	11	6	2		ATAC_peak_596	5	6	4	9	2	6		ATAC_peak_619	0	1	0	2	0	0
ATAC_peak_565	8	2	9	4	3	1		ATAC_peak_600	9	12	5	10	7	5		ATAC_peak_620	7	4	4	10	2	2
ATAC_peak_566	45	22	7	10	1	4		ATAC_peak_603	8	8	3	7	1	2		ATAC_peak_621	8	4	4	11	4	2
ATAC_peak_567	53	26	8	11	2	5		ATAC_peak_606	0	1	4	0	1	2		ATAC_peak_624	12	19	5	10	11	12
ATAC_peak_570	37	32	11	13	7	8		ATAC_peak_607	0	2	5	2	1	2		ATAC_peak_625	5	7	3	5	2	7
ATAC_peak_572	69	39	21	41	17	17		ATAC_peak_612	8	8	3	7	4	5		ATAC_peak_627	4	2	2	9	4	5
ATAC_peak_573	56	19	15	22	12	15		ATAC_peak_615	10	2	6	4	5	2		ATAC_peak_628	13	12	6	6	5	4
ATAC_peak_575	34	23	11	23	11	6		ATAC_peak_616	11	15	3	11	5	3		ATAC_peak_639	11	11	1	12	9	5
ATAC_peak_576	29	21	10	19	11	12		ATAC_peak_618	7	8	4	4	4	3		ATAC_peak_643	8	3	5	2	6	6
ATAC_peak_579	12	10	7	18	4	6		ATAC_peak_623	20	17	8	7	7	6		ATAC_peak_645	29	9	6	11	7	3
ATAC_peak_583	8	11	5	8	2	5		ATAC_peak_626	4	3	1	1	3	2		ATAC_peak_647	23	22	3	11	9	7
ATAC_peak_584	16	7	3	2	3	3		ATAC_peak_629	18	14	11	13	15	9		ATAC_peak_648	30	19	6	11	12	9
ATAC_peak_585	22	9	4	7	1	4		ATAC_peak_630	9	2	2	9	4	4		ATAC_peak_649	27	16	9	18	28	22
ATAC_peak_586	18	7	3	6	1	4		ATAC_peak_631	9	8	4	12	4	0		ATAC_peak_650	8	5	1	3	6	6
ATAC_peak_587	8	6	4	11	2	8		ATAC_peak_632	6	6	1	4	5	2		ATAC_peak_651	13	6	7	8	5	12
ATAC_peak_588	5	3	3	3	0	3		ATAC_peak_633	4	6	4	6	0	3		ATAC_peak_652	19	6	9	7	4	12
ATAC_peak_592	14	10	2	10	5	7		ATAC_peak_634	30	27	4	16	5	13		ATAC_peak_653	10	12	4	11	4	7
ATAC_peak_593	8	3	3	4	2	0		ATAC_peak_638	11	5	3	6	6	2		ATAC_peak_654	10	5	6	8	2	6
ATAC_peak_594	10	5	5	10	3	4		ATAC_peak_660	7	6	3	11	6	5		ATAC_peak_656	21	13	10	24	19	22
ATAC_peak_597	5	14	6	10	5	4		ATAC_peak_661	4	7	4	7	4	5		ATAC_peak_658	5	5	3	6	6	8
ATAC_peak_598	8	7	4	7	4	3		ATAC_peak_664	22	36	16	13	12	11		ATAC_peak_662	8	4	2	0	7	5
ATAC_peak_599	6	10	1	9	3	3		ATAC_peak_665	14	10	8	9	3	5		ATAC_peak_666	13	10	7	9	3	4
ATAC_peak_601	16	19	11	25	11	11		ATAC_peak_668	22	24	16	16	8	5		ATAC_peak_669	7	7	5	7	2	3
ATAC_peak_602	21	19	7	20	5	7		ATAC_peak_670	27	21	0	23	4	13		ATAC_peak_672	24	11	11	15	21	21
ATAC_peak_604	9	7	5	5	1	1		ATAC_peak_671	27	21	0	21	6	15		ATAC_peak_673	21	9	14	12	22	18
ATAC_peak_605	8	6	3	5	1	1		ATAC_peak_676	20	13	14	14	11	13		ATAC_peak_675	26	20	5	15	8	12
ATAC_peak_608	9	9	1	7	0	1		ATAC_peak_680	40	20	17	22	8	10		ATAC_peak_677	17	14	7	9	13	25
ATAC_peak_609	17	16	8	15	4	1		ATAC_peak_681	38	26	12	15	20	6		ATAC_peak_682	40	28	20	27	9	16
ATAC_peak_610	23	15	13	14	2	1		ATAC_peak_683	38	24	14	19	9	9		ATAC_peak_695	39	33	15	20	5	9
ATAC_peak_611	18	11	5	8	3	1		ATAC_peak_684	12	16	7	11	3	7		ATAC_peak_700	7	1	2	3	2	4
ATAC_peak_613	5	2	3	5	2	1		ATAC_peak_685	19	35	7	14	10	8		ATAC_peak_701	6	5	4	3	3	5
ATAC_peak_614	9	7	8	6	2	2		ATAC_peak_687	19	12	10	15	6	20		ATAC_peak_702	12	10	7	9	9	13
ATAC_peak_617	6	7	5	4	5	2		ATAC_peak_688	24	32	14	27	10	12		ATAC_peak_703	8	3	5	8	4	4
ATAC_peak_622	17	17	4	8	2	2		ATAC_peak_691	35	16	14	21	6	10		ATAC_peak_737	8	6	11	13	5	13
ATAC_peak_635	26	16	9	10	6	3		ATAC_peak_699	16	18	8	16	4	6		ATAC_peak_738	9	9	10	10	10	9
ATAC_peak_636	34	38	6	6	3	4		ATAC_peak_704	17	28	9	19	10	17		ATAC_peak_739	10	10	4	12	7	2
ATAC_peak_637	24	21	4	6	4	6		ATAC_peak_707	25	14	7	11	5	5		ATAC_peak_745	20	11	18	39	22	20
ATAC_peak_640	69	48	19	28	13	25		ATAC_peak_708	8	3	7	13	4	6		ATAC_peak_746	24	11	16	34	19	14
ATAC_peak_641	45	36	17	35	8	28		ATAC_peak_718	25	14	8	15	7	5		ATAC_peak_747	20	15	7	20	4	14
ATAC_peak_642	63	36	18	25	14	14		ATAC_peak_719	10	7	3	13	6	6		ATAC_peak_748	14	9	8	19	12	9
ATAC_peak_644	7	13	3	5	1	4		ATAC_peak_720	10	7	5	12	16	7		ATAC_peak_749	5	5	4	7	4	5
ATAC_peak_646	29	26	7	15	6	6		ATAC_peak_721	11	12	4	11	9	8		ATAC_peak_754	48	29	16	23	13	30
ATAC_peak_655	37	18	14	29	16	14		ATAC_peak_723	8	8	1	6	5	4		ATAC_peak_758	4	5	6	3	1	6
ATAC_peak_657	13	12	4	8	8	12		ATAC_peak_729	8	5	6	11	5	5		ATAC_peak_761	21	5	5	8	4	6
ATAC_peak_659	24	17	4	18	4	3		ATAC_peak_740	21	14	4	13	10	8		ATAC_peak_763	9	8	5	10	9	9
ATAC_peak_663	27	23	12	13	3	8		ATAC_peak_741	18	10	8	12	10	8		ATAC_peak_765	4	5	5	12	9	3
ATAC_peak_667	30	30	24	25	11	7		ATAC_peak_742	15	11	7	11	6	5		ATAC_peak_766	6	4	3	10	6	2
ATAC_peak_674	34	28	13	13	8	9		ATAC_peak_744	23	19	17	22	11	15		ATAC_peak_767	9	6	4	5	7	7
ATAC_peak_678	79	50	16	37	14	15		ATAC_peak_750	19	17	10	19	8	11		ATAC_peak_769	1	1	1	3	1	3
ATAC_peak_679	57	52	16	31	7	6		ATAC_peak_751	25	19	16	22	8	15		ATAC_peak_770	5	10	6	8	9	12
ATAC_peak_686	27	25	15	19	9	9		ATAC_peak_752	19	23	12	19	9	10		ATAC_peak_771	35	17	4	13	11	14
ATAC_peak_689	24	11	11	16	4	6		ATAC_peak_757	13	10	5	16	8	6		ATAC_peak_772	11	8	5	4	11	20
ATAC_peak_690	48	34	17	38	14	17		ATAC_peak_768	10	5	3	6	4	8		ATAC_peak_773	20	21	5	18	10	14
ATAC_peak_692	30	19	9	17	6	4		ATAC_peak_775	23	33	15	17	16	24		ATAC_peak_774	20	13	15	22	25	31
ATAC_peak_693	49	32	8	22	2	8		ATAC_peak_776	31	21	13	14	14	16		ATAC_peak_783	12	12	5	8	3	6
ATAC_peak_694	34	25	8	13	4	5		ATAC_peak_777	40	19	15	16	14	18		ATAC_peak_791	7	6	2	7	3	5
ATAC_peak_696	19	16	5	15	3	10		ATAC_peak_785	18	17	5	8	5	3		ATAC_peak_792	11	10	7	10	5	9
ATAC_peak_697	34	34	11	23	6	11		ATAC_peak_789	20	14	5	11	8	10		ATAC_peak_794	28	22	10	15	24	22
ATAC_peak_698	47	44	22	39	8	9		ATAC_peak_790	15	11	7	4	5	5		ATAC_peak_795	19	14	9	14	7	2
ATAC_peak_705	37	27	18	16	17	13		ATAC_peak_793	59	39	15	16	21	28		ATAC_peak_800	31	23	10	18	9	9
ATAC_peak_706	27	22	7	13	9	6		ATAC_peak_796	8	3	5	6	1	7		ATAC_peak_825	25	18	7	13	15	7
ATAC_peak_709	16	14	7	10	6	3		ATAC_peak_798	16	14	5	9	8	8		ATAC_peak_842	10	8	5	10	2	4
ATAC_peak_710	9	6	7	7	9	7		ATAC_peak_799	15	19	10	14	5	8		ATAC_peak_861	35	26	9	26	14	15
ATAC_peak_711	10	6	7	6	6	7		ATAC_peak_801	18	10	9	13	4	4		ATAC_peak_873	30	15	4	7	7	7
ATAC_peak_712	8	1	2	7	2	2		ATAC_peak_802	3	3	0	2	0	0		ATAC_peak_877	9	7	4	8	5	2
ATAC_peak_713	30	9	11	10	7	4		ATAC_peak_803	31	21	17	13	9	22		ATAC_peak_878	10	6	3	9	4	2
ATAC_peak_714	13	14	9	13	2	7		ATAC_peak_804	39	27	14	17	17	13		ATAC_peak_892	22	9	7	14	5	10
ATAC_peak_715	34	22	15	23	3	4		ATAC_peak_806	1	2	1	1	2	0		ATAC_peak_896	14	4	2	10	8	3
ATAC_peak_716	33	19	9	21	4	4		ATAC_peak_807	8	1	2	2	4	2		ATAC_peak_924	11	6	6	10	2	7
ATAC_peak_717	51	32	17	23	7	4		ATAC_peak_823	30	19	9	9	8	2		ATAC_peak_925	6	8	9	8	4	5
ATAC_peak_722	9	4	4	7	1	0		ATAC_peak_826	28	18	9	15	16	7		ATAC_peak_926	3	5	6	10	1	3
ATAC_peak_724	9	14	10	5	3	11		ATAC_peak_836	16	8	5	5	6	2		ATAC_peak_928	31	24	9	11	9	8
ATAC_peak_725	20	20	3	11	5	6		ATAC_peak_837	16	10	4	4	10	4		ATAC_peak_930	12	11	7	7	7	7
ATAC_peak_726	11	6	3	4	5	3		ATAC_peak_838	2	3	0	2	3	4		ATAC_peak_931	3	2	3	3	5	1
ATAC_peak_727	35	42	10	17	5	13		ATAC_peak_843	1	4	2	4	4	2		ATAC_peak_935	3	3	5	3	5	4
ATAC_peak_728	34	24	8	11	3	3		ATAC_peak_844	4	6	4	9	4	5		ATAC_peak_936	3	1	2	1	5	1
ATAC_peak_730	23	17	8	9	2	7		ATAC_peak_846	13	10	8	11	2	7		ATAC_peak_937	5	6	0	2	1	3
ATAC_peak_731	24	15	8	8	2	5		ATAC_peak_854	11	7	2	7	2	5		ATAC_peak_938	3	2	0	4	8	2
ATAC_peak_732	21	16	9	13	6	11		ATAC_peak_857	16	11	4	21	4	2		ATAC_peak_939	5	3	5	12	4	8
ATAC_peak_733	77	59	39	42	15	23		ATAC_peak_862	33	19	11	27	15	14		ATAC_peak_942	9	11	4	12	5	7
ATAC_peak_734	97	60	41	47	24	27		ATAC_peak_863	15	10	4	9	7	2		ATAC_peak_948	39	25	18	20	8	23
ATAC_peak_735	53	39	23	23	9	18		ATAC_peak_865	18	13	9	8	6	3		ATAC_peak_962	30	15	4	12	14	14
ATAC_peak_736	59	50	25	35	16	16		ATAC_peak_869	35	24	12	17	10	11		ATAC_peak_964	45	47	16	38	26	29
ATAC_peak_743	15	8	11	12	5	6		ATAC_peak_876	19	10	4	13	3	5		ATAC_peak_965	16	12	9	15	6	19
ATAC_peak_753	26	30	12	13	14	15		ATAC_peak_880	9	7	3	10	7	1		ATAC_peak_969	7	3	6	10	7	8
ATAC_peak_755	38	22	15	20	9	11		ATAC_peak_882	9	20	6	11	6	12		ATAC_peak_976	6	8	5	1	8	5
ATAC_peak_756	19	19	7	11	14	6		ATAC_peak_884	20	13	6	3	4	6		ATAC_peak_980	31	23	16	23	21	30
ATAC_peak_759	32	18	7	11	13	12		ATAC_peak_885	19	10	8	11	5	6		ATAC_peak_990	7	3	4	8	4	6
ATAC_peak_760	32	18	5	13	7	13		ATAC_peak_886	33	21	11	18	10	14		ATAC_peak_994	2	0	3	2	2	3
ATAC_peak_762	6	1	1	2	1	3		ATAC_peak_887	33	24	10	17	24	10		ATAC_peak_995	10	0	4	9	7	5
ATAC_peak_764	6	4	5	8	4	6		ATAC_peak_888	14	11	4	10	8	7		ATAC_peak_996	5	2	2	4	6	5
ATAC_peak_778	63	35	18	20	7	14		ATAC_peak_894	8	7	8	4	4	4		ATAC_peak_997	18	14	7	12	10	10
ATAC_peak_779	46	30	17	18	4	15		ATAC_peak_895	19	10	6	15	3	5		ATAC_peak_998	5	3	3	9	5	3
ATAC_peak_780	34	22	13	8	6	2		ATAC_peak_900	21	11	5	13	7	2		ATAC_peak_1002	10	4	4	7	5	7
ATAC_peak_781	41	19	5	12	7	5		ATAC_peak_901	22	8	4	4	6	3		ATAC_peak_1003	2	2	3	8	5	7
ATAC_peak_782	27	13	3	12	6	3		ATAC_peak_902	6	3	4	4	3	2		ATAC_peak_1004	4	3	5	9	6	3
ATAC_peak_784	45	21	13	21	21	15		ATAC_peak_903	13	15	12	20	3	8		ATAC_peak_1005	1	2	0	3	4	5
ATAC_peak_786	41	27	10	15	2	11		ATAC_peak_904	2	4	2	2	1	0		ATAC_peak_1006	4	3	3	2	7	5
ATAC_peak_787	41	22	12	12	3	12		ATAC_peak_905	26	12	11	17	7	11		ATAC_peak_1008	21	12	7	15	9	14
ATAC_peak_788	14	13	7	13	4	3		ATAC_peak_908	2	3	7	3	3	0		ATAC_peak_1009	20	14	8	17	10	15
ATAC_peak_797	22	16	5	15	9	2		ATAC_peak_911	38	25	7	17	7	10		ATAC_peak_1013	27	20	15	11	16	21
ATAC_peak_805	38	35	11	20	8	14		ATAC_peak_920	7	3	3	5	3	4		ATAC_peak_1014	7	6	3	14	9	8
ATAC_peak_808	3	4	2	3	0	2		ATAC_peak_922	42	25	7	8	4	6		ATAC_peak_1015	9	12	6	8	4	4
ATAC_peak_809	38	16	21	25	4	13		ATAC_peak_929	27	22	9	17	12	9		ATAC_peak_1017	7	6	9	13	10	7
ATAC_peak_810	51	28	25	34	5	15		ATAC_peak_933	13	20	2	14	4	7		ATAC_peak_1025	7	3	5	16	11	2
ATAC_peak_811	40	21	21	22	4	9		ATAC_peak_934	7	9	8	7	2	5		ATAC_peak_1026	4	7	3	5	2	1
ATAC_peak_812	18	18	8	10	4	7		ATAC_peak_941	3	5	4	3	3	2		ATAC_peak_1032	5	9	3	8	6	4
ATAC_peak_813	50	27	14	12	6	19		ATAC_peak_943	12	7	2	8	2	2		ATAC_peak_1035	56	38	14	18	20	13
ATAC_peak_814	49	29	17	12	9	17		ATAC_peak_949	35	24	18	23	8	21		ATAC_peak_1037	8	16	5	10	5	12
ATAC_peak_815	58	33	14	28	24	21		ATAC_peak_955	12	6	6	6	6	8		ATAC_peak_1038	12	12	4	7	7	7
ATAC_peak_816	64	30	25	37	20	24		ATAC_peak_956	11	19	12	12	6	12		ATAC_peak_1040	8	5	1	5	7	13
ATAC_peak_817	37	26	12	22	19	22		ATAC_peak_957	24	18	12	12	11	6		ATAC_peak_1041	26	7	6	9	18	8
ATAC_peak_818	32	20	13	16	12	17		ATAC_peak_959	9	8	4	3	3	3		ATAC_peak_1043	27	10	7	8	9	19
ATAC_peak_819	37	28	18	15	7	15		ATAC_peak_961	1	2	0	2	1	4		ATAC_peak_1044	7	6	6	7	0	11
ATAC_peak_820	35	21	11	15	5	7		ATAC_peak_966	13	6	6	8	14	10		ATAC_peak_1045	11	10	3	4	6	5
ATAC_peak_821	31	13	6	8	4	7		ATAC_peak_970	7	7	2	13	7	9		ATAC_peak_1046	13	11	9	12	6	10
ATAC_peak_822	32	30	16	11	6	2		ATAC_peak_973	40	16	15	22	19	15		ATAC_peak_1047	25	19	9	13	9	12
ATAC_peak_824	72	39	21	47	14	18		ATAC_peak_974	30	15	10	11	13	13		ATAC_peak_1048	10	7	4	7	9	8
ATAC_peak_827	49	27	27	26	11	15		ATAC_peak_975	44	36	8	30	12	20		ATAC_peak_1049	23	21	4	13	10	18
ATAC_peak_828	59	30	23	26	12	16		ATAC_peak_977	6	3	5	7	0	1		ATAC_peak_1050	15	12	3	8	10	12
ATAC_peak_829	56	33	17	32	8	11		ATAC_peak_978	3	2	0	2	0	1		ATAC_peak_1051	21	28	8	7	30	29
ATAC_peak_830	41	31	18	18	12	4		ATAC_peak_985	29	26	9	12	11	9		ATAC_peak_1054	44	42	11	34	22	32
ATAC_peak_831	11	10	3	4	4	5		ATAC_peak_986	21	25	8	7	4	9		ATAC_peak_1057	4	8	8	7	6	10
ATAC_peak_832	21	10	3	9	5	3		ATAC_peak_988	5	8	8	7	3	6		ATAC_peak_1058	19	15	8	13	13	11
ATAC_peak_833	44	33	14	31	4	12		ATAC_peak_992	5	4	5	5	8	3		ATAC_peak_1059	11	12	14	17	19	13
ATAC_peak_834	28	11	7	13	6	10		ATAC_peak_993	5	3	6	8	7	3		ATAC_peak_1061	11	17	6	17	7	9
ATAC_peak_835	17	13	6	13	2	1		ATAC_peak_1000	3	4	2	8	1	1		ATAC_peak_1063	26	21	11	22	15	26
ATAC_peak_839	10	12	7	9	6	1		ATAC_peak_1007	4	11	7	13	7	5		ATAC_peak_1064	18	10	14	22	21	46
ATAC_peak_840	11	13	9	12	4	1		ATAC_peak_1010	18	13	4	6	3	6		ATAC_peak_1065	12	14	7	13	12	15
ATAC_peak_841	11	7	7	7	6	4		ATAC_peak_1011	15	10	7	6	9	8		ATAC_peak_1066	15	11	9	5	11	17
ATAC_peak_845	20	20	10	12	6	6		ATAC_peak_1016	11	5	3	10	4	8		ATAC_peak_1067	29	25	21	35	37	36
ATAC_peak_847	36	19	13	21	14	13		ATAC_peak_1023	7	6	4	11	0	4		ATAC_peak_1068	44	31	14	19	12	22
ATAC_peak_848	47	15	13	27	15	8		ATAC_peak_1027	7	3	5	7	6	4		ATAC_peak_1071	6	6	1	6	1	7
ATAC_peak_849	23	14	10	6	3	4		ATAC_peak_1030	11	6	6	5	3	8		ATAC_peak_1072	5	12	5	8	8	10
ATAC_peak_850	40	26	11	16	11	9		ATAC_peak_1031	26	23	14	11	6	5		ATAC_peak_1073	11	6	2	9	1	3
ATAC_peak_851	23	23	8	9	4	2		ATAC_peak_1033	16	16	4	13	8	7		ATAC_peak_1076	9	10	6	15	13	10
ATAC_peak_852	3	5	1	8	2	2		ATAC_peak_1034	23	15	5	7	10	5		ATAC_peak_1077	8	13	7	11	9	2
ATAC_peak_853	12	14	4	10	1	4		ATAC_peak_1036	13	10	12	6	9	5		ATAC_peak_1078	6	5	7	9	10	5
ATAC_peak_855	14	10	4	12	8	5		ATAC_peak_1039	11	6	1	4	2	5		ATAC_peak_1079	1	1	5	7	8	4
ATAC_peak_856	24	25	9	16	8	10		ATAC_peak_1042	7	11	6	6	7	3		ATAC_peak_1080	3	1	5	6	7	3
ATAC_peak_858	29	27	6	8	4	8		ATAC_peak_1053	29	26	8	11	6	13		ATAC_peak_1081	4	7	3	5	4	4
ATAC_peak_859	19	14	3	16	7	10		ATAC_peak_1056	10	7	1	11	9	4		ATAC_peak_1082	7	4	2	7	2	7
ATAC_peak_860	24	11	8	19	8	12		ATAC_peak_1060	4	9	5	8	3	6		ATAC_peak_1084	11	9	0	3	4	2
ATAC_peak_864	28	11	10	10	5	4		ATAC_peak_1069	29	16	12	16	7	13		ATAC_peak_1089	73	58	16	23	13	21
ATAC_peak_866	29	21	11	18	7	5		ATAC_peak_1074	11	2	7	11	6	6		ATAC_peak_1092	6	12	4	12	44	46
ATAC_peak_867	27	22	8	16	6	3		ATAC_peak_1087	6	10	3	1	7	7		ATAC_peak_1093	9	7	3	8	5	4
ATAC_peak_868	50	19	5	14	8	5		ATAC_peak_1090	14	13	9	8	5	4		ATAC_peak_1095	9	4	5	6	5	7
ATAC_peak_870	29	19	7	10	3	11		ATAC_peak_1091	6	6	2	4	2	6		ATAC_peak_1096	6	13	6	9	4	5
ATAC_peak_871	18	16	3	13	5	3		ATAC_peak_1100	27	26	6	15	9	15		ATAC_peak_1097	8	11	3	8	10	9
ATAC_peak_872	35	14	7	13	8	9		ATAC_peak_1104	3	4	6	6	3	0		ATAC_peak_1098	16	14	5	14	7	10
ATAC_peak_874	61	37	34	42	26	29		ATAC_peak_1105	2	2	5	6	3	0		ATAC_peak_1099	4	8	2	7	1	6
ATAC_peak_875	40	15	11	22	7	8		ATAC_peak_1118	19	18	11	8	7	11		ATAC_peak_1102	10	3	2	7	3	2
ATAC_peak_879	29	18	11	24	8	8		ATAC_peak_1120	2	5	3	5	1	1		ATAC_peak_1107	2	1	1	3	5	0
ATAC_peak_881	11	10	4	8	7	3		ATAC_peak_1121	13	8	6	9	3	6		ATAC_peak_1108	8	2	2	7	2	8
ATAC_peak_883	10	7	7	5	6	6		ATAC_peak_1122	12	12	8	8	5	7		ATAC_peak_1109	7	3	8	11	3	5
ATAC_peak_889	6	5	1	2	1	4		ATAC_peak_1124	3	6	4	7	1	3		ATAC_peak_1110	3	5	6	11	7	5
ATAC_peak_890	16	12	7	8	15	4		ATAC_peak_1125	3	3	2	9	3	5		ATAC_peak_1111	3	10	6	10	7	10
ATAC_peak_891	20	17	14	18	11	3		ATAC_peak_1127	10	11	8	10	2	4		ATAC_peak_1112	9	6	1	6	5	4
ATAC_peak_893	12	13	6	8	12	11		ATAC_peak_1130	17	9	5	9	5	9		ATAC_peak_1113	28	24	5	16	5	16
ATAC_peak_897	24	23	9	11	7	9		ATAC_peak_1137	22	20	11	15	8	9		ATAC_peak_1117	11	5	4	12	9	8
ATAC_peak_898	17	15	5	10	4	4		ATAC_peak_1142	4	7	4	5	3	4		ATAC_peak_1128	13	4	6	12	5	6
ATAC_peak_899	32	23	12	18	7	10		ATAC_peak_1145	12	7	5	12	3	10		ATAC_peak_1129	4	3	4	3	3	3
ATAC_peak_906	7	7	2	9	3	4		ATAC_peak_1149	45	25	18	31	11	14		ATAC_peak_1134	41	27	9	19	17	12
ATAC_peak_907	12	10	6	5	6	1		ATAC_peak_1155	48	29	19	32	8	14		ATAC_peak_1136	10	7	2	5	5	3
ATAC_peak_909	15	14	4	13	4	2		ATAC_peak_1160	10	11	4	10	3	3		ATAC_peak_1140	34	22	15	24	9	10
ATAC_peak_910	17	4	3	15	4	5		ATAC_peak_1162	14	12	9	12	7	5		ATAC_peak_1150	21	30	22	15	6	10
ATAC_peak_912	26	22	10	7	4	5		ATAC_peak_1164	21	20	11	11	8	10		ATAC_peak_1151	15	9	8	11	14	3
ATAC_peak_913	17	13	2	7	2	1		ATAC_peak_1165	14	13	6	11	3	7		ATAC_peak_1152	13	16	9	14	13	4
ATAC_peak_914	32	29	9	14	6	2		ATAC_peak_1170	12	9	8	8	2	8		ATAC_peak_1157	11	12	4	8	6	5
ATAC_peak_915	17	17	13	9	7	2		ATAC_peak_1172	12	11	8	14	14	8		ATAC_peak_1158	10	15	10	9	8	9
ATAC_peak_916	17	16	13	8	2	5		ATAC_peak_1173	10	10	6	8	4	3		ATAC_peak_1163	16	8	8	10	13	6
ATAC_peak_917	15	14	5	8	4	5		ATAC_peak_1174	7	7	5	3	1	4		ATAC_peak_1169	28	14	10	11	8	3
ATAC_peak_918	21	14	6	13	5	3		ATAC_peak_1175	4	2	1	3	5	2		ATAC_peak_1171	17	9	8	15	9	8
ATAC_peak_919	7	7	10	11	0	3		ATAC_peak_1176	75	44	30	31	23	26		ATAC_peak_1192	45	56	24	31	18	22
ATAC_peak_921	15	10	5	9	1	4		ATAC_peak_1180	28	24	21	20	7	8		ATAC_peak_1194	42	37	13	17	11	30
ATAC_peak_923	11	7	3	5	5	4		ATAC_peak_1182	8	13	9	12	5	4		ATAC_peak_1195	56	40	13	28	19	24
ATAC_peak_927	52	35	17	23	8	22		ATAC_peak_1183	12	8	5	7	4	4		ATAC_peak_1197	33	31	6	20	7	13
ATAC_peak_932	8	9	6	9	7	0		ATAC_peak_1184	18	17	6	7	5	5		ATAC_peak_1202	54	43	16	16	18	25
ATAC_peak_940	25	17	2	9	3	3		ATAC_peak_1186	45	32	5	14	5	5		ATAC_peak_1204	5	9	4	2	3	8
ATAC_peak_944	9	10	6	13	2	3		ATAC_peak_1196	38	31	12	22	7	16		ATAC_peak_1212	19	12	9	8	8	4
ATAC_peak_945	14	9	4	4	4	3		ATAC_peak_1198	50	44	11	23	16	8		ATAC_peak_1213	21	7	9	11	4	2
ATAC_peak_946	16	13	8	9	4	8		ATAC_peak_1200	23	9	9	15	1	12		ATAC_peak_1225	4	3	4	2	4	3
ATAC_peak_947	21	13	5	7	3	7		ATAC_peak_1201	13	5	4	8	5	8		ATAC_peak_1231	5	9	3	16	3	8
ATAC_peak_950	48	23	20	22	2	14		ATAC_peak_1203	22	21	8	17	6	5		ATAC_peak_1235	22	15	9	19	12	10
ATAC_peak_951	20	9	2	5	5	4		ATAC_peak_1206	8	11	4	8	6	8		ATAC_peak_1238	26	25	13	16	15	13
ATAC_peak_952	11	14	6	6	9	4		ATAC_peak_1208	6	3	1	4	3	2		ATAC_peak_1239	15	2	3	7	5	5
ATAC_peak_953	9	4	3	4	2	2		ATAC_peak_1209	5	8	3	5	5	7		ATAC_peak_1240	56	25	19	28	19	27
ATAC_peak_954	22	16	12	16	6	3		ATAC_peak_1210	12	8	6	9	3	9		ATAC_peak_1241	27	21	10	32	13	15
ATAC_peak_958	13	12	4	8	5	8		ATAC_peak_1211	6	9	5	14	5	6		ATAC_peak_1243	8	13	3	7	13	6
ATAC_peak_960	7	17	9	7	2	3		ATAC_peak_1217	9	7	9	9	4	4		ATAC_peak_1252	46	35	17	27	13	19
ATAC_peak_963	35	27	13	18	17	15		ATAC_peak_1218	30	11	12	15	8	9		ATAC_peak_1254	5	1	0	0	2	3
ATAC_peak_967	8	12	9	20	5	7		ATAC_peak_1219	25	22	16	17	7	12		ATAC_peak_1255	5	3	1	3	2	3
ATAC_peak_968	7	9	8	21	6	5		ATAC_peak_1230	5	3	1	3	4	2		ATAC_peak_1256	3	2	3	3	2	4
ATAC_peak_971	18	23	10	7	7	6		ATAC_peak_1232	6	5	6	6	4	5		ATAC_peak_1257	5	3	4	10	4	4
ATAC_peak_972	17	14	9	9	5	3		ATAC_peak_1233	9	10	7	4	4	1		ATAC_peak_1260	2	1	0	6	0	1
ATAC_peak_979	50	21	10	17	6	9		ATAC_peak_1234	14	8	6	7	7	0		ATAC_peak_1261	2	2	2	3	0	2
ATAC_peak_981	40	27	25	27	21	28		ATAC_peak_1237	23	8	3	9	8	5		ATAC_peak_1262	2	1	1	2	0	1
ATAC_peak_982	48	29	14	25	24	18		ATAC_peak_1242	23	11	10	14	11	14		ATAC_peak_1263	4	1	0	4	1	0
ATAC_peak_983	37	24	11	16	12	14		ATAC_peak_1245	25	20	13	22	7	7		ATAC_peak_1264	2	2	1	2	2	3
ATAC_peak_984	27	24	11	18	4	6		ATAC_peak_1246	12	12	4	8	4	6		ATAC_peak_1265	3	0	3	2	3	4
ATAC_peak_987	26	23	10	13	6	8		ATAC_peak_1249	6	6	1	4	3	5		ATAC_peak_1266	5	5	3	2	4	3
ATAC_peak_989	17	16	6	10	10	8		ATAC_peak_1251	22	20	7	16	11	7		ATAC_peak_1267	1	2	1	3	1	1
ATAC_peak_991	5	7	4	11	3	5		ATAC_peak_1253	31	20	8	18	8	16		ATAC_peak_1268	7	6	7	12	7	6
ATAC_peak_999	6	5	4	11	2	2		ATAC_peak_1270	4	2	4	5	4	2		ATAC_peak_1269	1	2	1	4	2	2
ATAC_peak_1001	5	4	0	4	3	0		ATAC_peak_1272	2	1	0	3	2	3		ATAC_peak_1277	3	2	1	1	1	2
ATAC_peak_1012	39	31	11	24	17	14		ATAC_peak_1273	3	3	3	4	4	1		ATAC_peak_1278	6	5	1	4	2	1
ATAC_peak_1018	9	7	5	6	3	5		ATAC_peak_1274	1	2	1	1	0	0		ATAC_peak_1286	58	33	23	36	28	33
ATAC_peak_1019	51	42	15	19	15	18		ATAC_peak_1279	2	5	4	4	4	4		ATAC_peak_1288	14	10	8	10	17	9
ATAC_peak_1020	36	32	12	19	14	18		ATAC_peak_1281	3	6	4	7	2	3		ATAC_peak_1289	10	10	5	5	13	7
ATAC_peak_1021	71	46	10	11	6	5		ATAC_peak_1282	8	7	8	14	5	9		ATAC_peak_1293	0	3	0	1	0	3
ATAC_peak_1022	33	18	6	9	5	7		ATAC_peak_1283	13	11	3	10	6	6		ATAC_peak_1294	7	3	6	9	3	2
ATAC_peak_1024	6	7	8	8	2	0		ATAC_peak_1285	42	22	14	32	26	25		ATAC_peak_1295	7	4	5	13	7	5
ATAC_peak_1028	10	10	4	7	0	4		ATAC_peak_1290	34	20	11	19	23	20		ATAC_peak_1296	12	18	8	14	7	6
ATAC_peak_1029	26	25	7	11	5	11		ATAC_peak_1291	9	12	5	11	1	2		ATAC_peak_1297	1	0	1	2	10	13
ATAC_peak_1052	33	23	10	15	7	12		ATAC_peak_1302	4	2	3	4	4	0		ATAC_peak_1298	3	3	5	8	4	6
ATAC_peak_1055	10	20	4	8	4	4		ATAC_peak_1304	17	11	8	8	6	5		ATAC_peak_1299	4	3	3	3	3	4
ATAC_peak_1062	10	11	7	14	6	9		ATAC_peak_1308	9	12	6	13	4	5		ATAC_peak_1300	5	5	8	4	4	8
ATAC_peak_1070	51	33	10	18	12	18		ATAC_peak_1309	11	12	7	15	5	6		ATAC_peak_1301	1	2	0	5	1	0
ATAC_peak_1075	6	15	3	4	3	8		ATAC_peak_1310	42	27	7	26	24	17		ATAC_peak_1303	6	8	5	8	8	2
ATAC_peak_1083	1	3	3	8	1	3		ATAC_peak_1313	9	5	9	11	3	4		ATAC_peak_1305	14	7	5	13	8	3
ATAC_peak_1085	8	7	7	11	9	6		ATAC_peak_1314	4	2	4	5	3	4		ATAC_peak_1306	3	2	1	7	1	1
ATAC_peak_1086	13	14	9	14	4	5		ATAC_peak_1315	23	19	9	18	4	10		ATAC_peak_1311	10	10	3	12	8	6
ATAC_peak_1088	58	32	7	14	7	3		ATAC_peak_1316	5	1	1	4	2	0		ATAC_peak_1312	9	1	2	1	4	3
ATAC_peak_1094	19	22	5	14	2	2		ATAC_peak_1318	15	21	1	6	3	8		ATAC_peak_1320	6	1	2	8	4	9
ATAC_peak_1101	37	27	9	24	13	14		ATAC_peak_1323	2	9	5	12	2	6		ATAC_peak_1324	4	3	1	8	5	4
ATAC_peak_1103	31	20	2	20	6	6		ATAC_peak_1325	6	3	3	4	2	1		ATAC_peak_1326	9	6	3	5	8	4
ATAC_peak_1106	23	10	4	9	6	8		ATAC_peak_1333	21	8	7	7	8	3		ATAC_peak_1327	15	10	7	15	3	4
ATAC_peak_1114	44	27	9	13	12	11		ATAC_peak_1344	14	6	5	7	5	5		ATAC_peak_1328	14	14	6	18	5	6
ATAC_peak_1115	46	23	9	6	9	9		ATAC_peak_1347	12	13	2	8	5	11		ATAC_peak_1329	17	18	7	17	9	10
ATAC_peak_1116	31	27	7	17	5	14		ATAC_peak_1349	7	7	5	5	0	5		ATAC_peak_1330	9	12	5	8	5	6
ATAC_peak_1119	45	27	11	18	12	9		ATAC_peak_1350	12	10	6	9	7	7		ATAC_peak_1331	9	12	3	6	8	5
ATAC_peak_1123	8	7	4	10	9	7		ATAC_peak_1353	4	9	5	1	4	5		ATAC_peak_1332	14	9	5	8	8	1
ATAC_peak_1126	13	7	9	7	9	4		ATAC_peak_1355	9	8	4	6	7	6		ATAC_peak_1334	4	2	0	5	2	0
ATAC_peak_1131	22	19	5	13	6	6		ATAC_peak_1369	10	5	2	6	4	5		ATAC_peak_1335	5	3	2	3	3	0
ATAC_peak_1132	23	27	11	16	9	6		ATAC_peak_1372	2	2	3	1	1	2		ATAC_peak_1336	2	1	1	3	3	0
ATAC_peak_1133	21	22	3	18	11	5		ATAC_peak_1379	5	1	1	4	3	1		ATAC_peak_1337	1	2	0	6	6	3
ATAC_peak_1135	24	17	3	13	4	7		ATAC_peak_1380	7	10	4	14	9	3		ATAC_peak_1338	2	2	3	6	5	3
ATAC_peak_1138	11	9	5	8	5	1		ATAC_peak_1387	52	34	15	46	11	11		ATAC_peak_1339	2	1	4	1	1	2
ATAC_peak_1139	42	24	15	24	10	10		ATAC_peak_1393	7	8	4	7	5	4		ATAC_peak_1340	1	0	1	0	1	1
ATAC_peak_1141	43	30	10	19	4	9		ATAC_peak_1399	29	15	10	13	11	6		ATAC_peak_1341	3	7	4	6	2	3
ATAC_peak_1143	15	16	6	6	6	6		ATAC_peak_1405	84	49	25	32	12	13		ATAC_peak_1343	2	5	1	2	3	2
ATAC_peak_1144	26	28	11	15	5	6		ATAC_peak_1407	15	8	9	8	7	2		ATAC_peak_1346	7	7	3	2	4	4
ATAC_peak_1146	53	35	17	29	8	12		ATAC_peak_1413	45	31	21	31	17	20		ATAC_peak_1348	10	8	8	5	1	7
ATAC_peak_1147	55	31	28	37	13	21		ATAC_peak_1415	42	21	18	19	12	18		ATAC_peak_1354	5	9	5	9	11	8
ATAC_peak_1148	47	22	22	31	10	16		ATAC_peak_1421	10	15	8	12	5	10		ATAC_peak_1357	4	1	3	5	0	1
ATAC_peak_1153	20	14	6	15	11	10		ATAC_peak_1422	8	9	10	14	5	4		ATAC_peak_1358	2	2	0	6	1	2
ATAC_peak_1154	23	14	7	15	11	16		ATAC_peak_1423	9	6	9	12	3	1		ATAC_peak_1359	0	3	0	5	3	7
ATAC_peak_1156	28	17	7	18	9	6		ATAC_peak_1429	8	14	7	8	7	4		ATAC_peak_1360	1	1	2	3	1	3
ATAC_peak_1159	1	5	1	4	5	0		ATAC_peak_1431	22	8	6	11	5	5		ATAC_peak_1361	4	0	1	2	2	1
ATAC_peak_1161	21	11	9	20	7	5		ATAC_peak_1439	15	10	15	30	6	3		ATAC_peak_1362	3	2	2	7	8	7
ATAC_peak_1166	46	24	26	24	20	10		ATAC_peak_1442	10	10	10	9	5	3		ATAC_peak_1363	4	3	5	2	4	2
ATAC_peak_1167	55	38	26	37	27	18		ATAC_peak_1445	45	38	39	57	16	13		ATAC_peak_1364	1	2	0	0	4	1
ATAC_peak_1168	30	22	6	18	12	13		ATAC_peak_1447	52	29	10	32	4	7		ATAC_peak_1365	1	2	1	4	5	3
ATAC_peak_1177	50	30	19	22	19	17		ATAC_peak_1451	88	53	35	52	33	36		ATAC_peak_1366	2	3	1	3	3	4
ATAC_peak_1178	61	32	21	24	17	13		ATAC_peak_1454	76	66	40	40	16	22		ATAC_peak_1367	2	0	3	4	2	1
ATAC_peak_1179	53	42	18	22	7	8		ATAC_peak_1457	52	32	31	42	25	31		ATAC_peak_1368	8	4	2	6	3	3
ATAC_peak_1181	37	44	18	32	8	19		ATAC_peak_1458	57	25	24	30	28	31		ATAC_peak_1370	1	2	0	0	3	2
ATAC_peak_1185	28	41	5	15	4	1		ATAC_peak_1468	42	22	24	38	24	19		ATAC_peak_1371	0	1	1	2	1	1
ATAC_peak_1187	33	24	4	7	2	4		ATAC_peak_1472	9	4	4	8	0	5		ATAC_peak_1373	1	0	2	1	1	0
ATAC_peak_1188	44	30	7	12	1	4		ATAC_peak_1475	8	4	2	6	0	2		ATAC_peak_1376	4	2	2	1	2	2
ATAC_peak_1189	15	15	2	13	0	2		ATAC_peak_1480	14	10	4	9	4	4		ATAC_peak_1377	2	6	3	3	1	3
ATAC_peak_1190	7	12	6	3	2	1		ATAC_peak_1481	2	6	3	9	4	3		ATAC_peak_1378	53	23	11	23	18	25
ATAC_peak_1191	31	16	4	12	14	8		ATAC_peak_1492	34	29	12	23	11	27		ATAC_peak_1381	3	5	2	8	4	5
ATAC_peak_1193	62	39	12	19	9	15		ATAC_peak_1496	20	22	3	13	14	7		ATAC_peak_1382	2	7	1	7	5	4
ATAC_peak_1199	35	25	14	22	19	12		ATAC_peak_1497	1	0	2	2	2	1		ATAC_peak_1383	6	4	5	3	5	7
ATAC_peak_1205	10	10	7	8	7	6		ATAC_peak_1500	0	0	1	0	0	1		ATAC_peak_1384	6	2	3	4	7	8
ATAC_peak_1207	10	6	0	7	3	2		ATAC_peak_1501	0	0	0	1	1	1		ATAC_peak_1385	4	5	2	7	3	5
ATAC_peak_1214	46	26	13	35	8	8		ATAC_peak_1503	2	0	0	2	0	0		ATAC_peak_1389	15	14	9	18	4	10
ATAC_peak_1215	9	12	5	5	1	2		ATAC_peak_1504	17	16	7	12	6	4		ATAC_peak_1390	59	25	15	27	14	24
ATAC_peak_1216	24	38	16	37	9	12		ATAC_peak_1505	17	14	5	12	3	8		ATAC_peak_1392	4	4	4	5	3	2
ATAC_peak_1220	51	23	17	10	13	12		ATAC_peak_1507	34	14	22	23	21	7		ATAC_peak_1394	31	17	9	13	10	13
ATAC_peak_1221	51	22	13	19	3	6		ATAC_peak_1511	12	10	8	9	3	5		ATAC_peak_1398	7	13	6	12	8	10
ATAC_peak_1222	97	74	28	38	12	26		ATAC_peak_1519	11	12	3	5	6	5		ATAC_peak_1401	3	10	7	9	9	5
ATAC_peak_1223	24	28	3	7	5	3		ATAC_peak_1520	4	2	2	7	3	2		ATAC_peak_1402	11	12	6	11	5	5
ATAC_peak_1224	20	24	5	12	2	3		ATAC_peak_1522	26	22	9	21	10	14		ATAC_peak_1410	22	8	5	13	9	7
ATAC_peak_1226	10	6	3	9	7	2		ATAC_peak_1524	9	11	6	10	4	9		ATAC_peak_1416	33	14	13	16	11	19
ATAC_peak_1227	17	12	7	9	5	3		ATAC_peak_1528	9	6	2	7	3	7		ATAC_peak_1417	13	5	2	5	1	3
ATAC_peak_1228	25	12	5	9	4	2		ATAC_peak_1549	4	3	1	7	5	6		ATAC_peak_1419	9	7	7	8	5	4
ATAC_peak_1229	36	21	14	15	5	3		ATAC_peak_1552	3	3	1	2	3	4		ATAC_peak_1424	66	58	23	44	13	24
ATAC_peak_1236	22	13	8	15	10	4		ATAC_peak_1564	4	6	2	2	3	0		ATAC_peak_1446	32	27	11	26	10	5
ATAC_peak_1244	9	8	3	5	7	8		ATAC_peak_1567	7	3	2	3	1	1		ATAC_peak_1450	62	31	19	29	10	9
ATAC_peak_1247	12	10	4	8	5	4		ATAC_peak_1568	5	5	3	6	5	5		ATAC_peak_1452	84	48	30	50	32	40
ATAC_peak_1248	5	4	2	7	3	2		ATAC_peak_1569	35	27	26	39	32	25		ATAC_peak_1466	36	33	12	31	10	15
ATAC_peak_1250	19	20	9	14	10	9		ATAC_peak_1571	28	13	7	20	20	15		ATAC_peak_1467	30	20	23	38	20	20
ATAC_peak_1258	13	11	3	4	3	0		ATAC_peak_1574	7	2	3	11	10	1		ATAC_peak_1476	19	15	11	16	5	6
ATAC_peak_1259	41	33	7	11	6	4		ATAC_peak_1584	7	7	1	5	3	2		ATAC_peak_1478	6	5	10	13	4	4
ATAC_peak_1271	5	2	2	4	1	1		ATAC_peak_1585	12	8	2	3	5	4		ATAC_peak_1482	7	4	1	3	2	3
ATAC_peak_1275	2	2	1	3	4	1		ATAC_peak_1591	17	10	7	10	9	12		ATAC_peak_1483	6	4	4	4	3	2
ATAC_peak_1276	5	2	1	1	1	2		ATAC_peak_1593	3	2	4	5	6	5		ATAC_peak_1484	14	7	2	4	5	6
ATAC_peak_1280	3	4	1	6	5	0		ATAC_peak_1596	15	7	1	7	16	4		ATAC_peak_1487	10	21	7	12	13	17
ATAC_peak_1284	8	8	3	8	3	5		ATAC_peak_1598	7	3	2	3	5	1		ATAC_peak_1488	21	20	12	21	17	23
ATAC_peak_1287	29	27	17	33	26	27		ATAC_peak_1599	6	5	1	3	4	1		ATAC_peak_1489	21	15	12	19	15	25
ATAC_peak_1292	10	6	5	12	7	6		ATAC_peak_1605	7	3	2	4	2	5		ATAC_peak_1494	21	13	12	11	7	12
ATAC_peak_1307	22	10	8	13	7	2		ATAC_peak_1606	3	4	3	8	1	0		ATAC_peak_1495	45	38	12	25	12	16
ATAC_peak_1317	34	19	11	14	9	12		ATAC_peak_1607	1	1	4	4	0	2		ATAC_peak_1498	1	0	2	2	2	1
ATAC_peak_1319	39	17	7	15	7	11		ATAC_peak_1611	13	12	4	13	3	6		ATAC_peak_1499	0	0	1	0	0	1
ATAC_peak_1321	9	6	2	5	3	0		ATAC_peak_1613	0	0	0	1	1	0		ATAC_peak_1506	39	18	18	29	23	20
ATAC_peak_1322	7	9	3	7	2	6		ATAC_peak_1622	12	6	0	5	3	3		ATAC_peak_1509	22	10	11	6	3	9
ATAC_peak_1342	22	18	8	14	3	4		ATAC_peak_1625	1	1	2	0	3	2		ATAC_peak_1510	19	11	12	12	6	10
ATAC_peak_1345	16	15	2	7	11	8		ATAC_peak_1626	29	19	12	13	13	8		ATAC_peak_1515	7	11	7	6	7	5
ATAC_peak_1351	22	16	6	12	11	13		ATAC_peak_1627	15	6	10	15	12	16		ATAC_peak_1517	5	2	4	6	7	4
ATAC_peak_1352	21	19	4	11	12	10		ATAC_peak_1629	1	0	0	0	0	0		ATAC_peak_1529	13	9	8	11	4	2
ATAC_peak_1356	34	28	5	26	27	10		ATAC_peak_1630	2	3	3	7	6	2		ATAC_peak_1530	3	3	1	5	3	2
ATAC_peak_1374	23	21	11	11	5	4		ATAC_peak_1631	2	4	3	7	8	3		ATAC_peak_1531	4	2	9	11	5	2
ATAC_peak_1375	16	11	7	6	2	4		ATAC_peak_1633	5	2	2	3	2	0		ATAC_peak_1532	1	0	4	3	5	2
ATAC_peak_1386	46	33	14	43	12	13		ATAC_peak_1635	8	3	1	4	1	2		ATAC_peak_1533	7	6	7	9	13	8
ATAC_peak_1388	90	38	20	42	4	14		ATAC_peak_1636	19	10	9	16	20	11		ATAC_peak_1534	7	10	12	23	17	10
ATAC_peak_1391	45	14	11	19	8	18		ATAC_peak_1645	3	7	3	2	4	0		ATAC_peak_1535	1	3	4	11	9	8
ATAC_peak_1395	22	11	4	19	8	5		ATAC_peak_1647	2	5	2	2	1	2		ATAC_peak_1536	4	4	7	10	10	10
ATAC_peak_1396	59	31	19	25	5	9		ATAC_peak_1649	12	7	1	13	3	3		ATAC_peak_1537	4	3	8	8	8	6
ATAC_peak_1397	41	24	11	12	6	4		ATAC_peak_1650	0	0	0	6	2	2		ATAC_peak_1538	10	4	11	16	16	15
ATAC_peak_1400	21	12	7	14	7	6		ATAC_peak_1657	53	37	24	27	30	29		ATAC_peak_1539	8	1	5	9	11	7
ATAC_peak_1403	40	29	11	11	4	6		ATAC_peak_1663	25	15	11	24	7	13		ATAC_peak_1544	5	3	10	12	7	11
ATAC_peak_1404	69	51	21	34	7	10		ATAC_peak_1671	16	11	5	7	6	8		ATAC_peak_1545	5	3	7	7	8	12
ATAC_peak_1406	40	23	17	24	11	5		ATAC_peak_1673	27	19	18	24	14	27		ATAC_peak_1546	0	4	2	3	1	0
ATAC_peak_1408	14	10	13	10	7	1		ATAC_peak_1675	7	1	2	10	9	5		ATAC_peak_1547	1	4	2	7	2	2
ATAC_peak_1409	21	18	8	14	4	4		ATAC_peak_1676	4	5	4	8	6	3		ATAC_peak_1563	10	8	3	5	3	3
ATAC_peak_1411	8	12	2	8	2	3		ATAC_peak_1678	4	5	4	10	5	0		ATAC_peak_1570	28	13	11	23	31	15
ATAC_peak_1412	54	25	19	20	8	9		ATAC_peak_1679	15	8	6	11	2	10		ATAC_peak_1575	5	2	5	10	7	2
ATAC_peak_1414	57	45	13	37	8	19		ATAC_peak_1683	5	3	2	6	9	5		ATAC_peak_1576	4	1	6	8	5	2
ATAC_peak_1418	23	17	12	12	5	9		ATAC_peak_1685	5	6	1	8	7	4		ATAC_peak_1577	3	5	4	8	2	6
ATAC_peak_1420	9	2	2	11	4	5		ATAC_peak_1686	15	8	8	7	8	11		ATAC_peak_1589	13	6	1	4	3	2
ATAC_peak_1425	99	61	26	44	15	14		ATAC_peak_1688	11	8	6	10	6	5		ATAC_peak_1590	9	8	5	7	13	11
ATAC_peak_1426	41	45	23	21	10	9		ATAC_peak_1690	19	20	12	20	11	10		ATAC_peak_1592	15	9	2	10	7	8
ATAC_peak_1427	60	45	12	34	26	15		ATAC_peak_1695	23	12	6	13	10	11		ATAC_peak_1597	7	7	7	7	5	4
ATAC_peak_1428	48	37	9	31	26	9		ATAC_peak_1696	0	1	1	2	2	2		ATAC_peak_1601	4	6	3	4	4	7
ATAC_peak_1430	13	17	3	14	3	8		ATAC_peak_1697	4	6	3	1	3	3		ATAC_peak_1602	4	6	1	10	11	12
ATAC_peak_1432	9	8	3	9	3	3		ATAC_peak_1702	9	1	5	8	3	2		ATAC_peak_1603	11	7	11	13	8	13
ATAC_peak_1433	19	4	6	6	1	1		ATAC_peak_1706	10	7	4	8	13	6		ATAC_peak_1604	3	4	1	4	1	3
ATAC_peak_1434	57	35	16	19	7	6		ATAC_peak_1708	12	4	3	7	4	4		ATAC_peak_1608	2	1	1	3	3	0
ATAC_peak_1435	33	22	12	24	10	6		ATAC_peak_1709	6	5	5	4	4	1		ATAC_peak_1609	21	14	10	10	15	14
ATAC_peak_1436	31	28	19	27	7	3		ATAC_peak_1710	3	1	2	2	1	2		ATAC_peak_1610	14	14	7	4	6	11
ATAC_peak_1437	28	30	29	34	3	8		ATAC_peak_1711	2	5	7	8	4	2		ATAC_peak_1612	1	2	1	1	5	0
ATAC_peak_1438	16	9	19	22	1	4		ATAC_peak_1715	4	5	2	2	2	1		ATAC_peak_1614	0	1	1	2	1	1
ATAC_peak_1440	16	17	13	29	15	7		ATAC_peak_1717	12	7	2	4	4	2		ATAC_peak_1615	3	0	0	0	3	1
ATAC_peak_1441	15	4	6	15	3	7		ATAC_peak_1722	4	0	0	2	4	3		ATAC_peak_1616	1	0	0	3	2	2
ATAC_peak_1443	29	20	17	21	7	9		ATAC_peak_1723	6	7	6	10	4	6		ATAC_peak_1617	1	1	1	3	0	1
ATAC_peak_1444	46	42	41	52	11	14		ATAC_peak_1725	2	1	1	4	3	0		ATAC_peak_1618	0	0	0	3	2	1
ATAC_peak_1448	46	32	14	30	6	7		ATAC_peak_1729	7	5	2	4	0	3		ATAC_peak_1619	1	0	1	4	2	2
ATAC_peak_1449	76	66	23	48	16	19		ATAC_peak_1730	12	18	12	7	8	11		ATAC_peak_1620	1	0	1	1	2	0
ATAC_peak_1453	77	56	35	50	16	20		ATAC_peak_1731	1	3	0	1	3	2		ATAC_peak_1621	2	0	0	4	2	0
ATAC_peak_1455	64	44	32	31	17	19		ATAC_peak_1734	6	0	1	3	1	3		ATAC_peak_1623	3	2	2	4	5	3
ATAC_peak_1456	54	38	14	21	11	8		ATAC_peak_1736	9	10	3	9	2	4		ATAC_peak_1624	6	1	4	7	0	1
ATAC_peak_1459	55	29	16	21	15	27		ATAC_peak_1746	10	5	5	3	3	5		ATAC_peak_1653	2	2	3	2	0	1
ATAC_peak_1460	51	52	29	47	12	22		ATAC_peak_1747	2	6	1	2	5	4		ATAC_peak_1665	48	28	12	25	9	18
ATAC_peak_1461	46	37	14	20	6	12		ATAC_peak_1748	6	10	10	7	2	5		ATAC_peak_1666	23	25	16	14	8	15
ATAC_peak_1462	57	40	14	23	5	14		ATAC_peak_1752	4	0	1	2	2	2		ATAC_peak_1667	25	24	17	13	6	12
ATAC_peak_1463	64	29	13	18	7	8		ATAC_peak_1759	14	10	6	18	3	13		ATAC_peak_1668	34	14	10	16	5	13
ATAC_peak_1464	59	36	18	15	7	10		ATAC_peak_1763	0	1	2	1	1	0		ATAC_peak_1669	23	12	9	6	7	11
ATAC_peak_1465	50	37	16	41	14	20		ATAC_peak_1765	1	1	0	2	1	0		ATAC_peak_1670	20	11	4	9	10	7
ATAC_peak_1469	61	35	16	27	12	8		ATAC_peak_1766	3	2	0	2	0	3		ATAC_peak_1684	2	3	2	6	5	1
ATAC_peak_1470	30	13	14	19	12	9		ATAC_peak_1767	7	2	6	8	5	3		ATAC_peak_1692	100	75	33	69	41	30
ATAC_peak_1471	62	52	20	27	14	6		ATAC_peak_1770	6	6	2	6	3	4		ATAC_peak_1694	30	31	20	41	24	29
ATAC_peak_1473	24	17	8	7	5	5		ATAC_peak_1771	27	18	7	12	10	7		ATAC_peak_1698	4	6	4	8	4	3
ATAC_peak_1474	38	26	11	23	4	7		ATAC_peak_1772	2	1	2	3	5	0		ATAC_peak_1699	8	5	5	6	4	3
ATAC_peak_1477	32	17	10	15	5	8		ATAC_peak_1774	5	1	0	5	2	0		ATAC_peak_1704	6	4	2	3	6	1
ATAC_peak_1479	23	14	7	9	9	6		ATAC_peak_1775	8	5	6	8	8	8		ATAC_peak_1705	5	6	3	5	7	5
ATAC_peak_1485	31	30	10	21	11	9		ATAC_peak_1776	4	2	2	2	4	5		ATAC_peak_1712	6	1	5	6	9	5
ATAC_peak_1486	39	22	9	19	18	8		ATAC_peak_1779	0	4	2	1	2	1		ATAC_peak_1713	4	2	3	7	2	2
ATAC_peak_1490	17	7	6	8	4	4		ATAC_peak_1780	15	9	5	16	8	5		ATAC_peak_1716	1	1	1	1	1	0
ATAC_peak_1491	17	14	6	6	3	7		ATAC_peak_1786	10	6	7	9	3	6		ATAC_peak_1718	16	5	2	10	8	3
ATAC_peak_1493	41	36	9	23	8	4		ATAC_peak_1789	6	4	4	5	3	4		ATAC_peak_1719	2	2	1	2	3	3
ATAC_peak_1502	3	0	1	0	0	0		ATAC_peak_1790	10	10	2	7	4	8		ATAC_peak_1720	1	1	1	5	4	3
ATAC_peak_1508	45	35	25	43	22	21		ATAC_peak_1797	6	5	0	1	2	3		ATAC_peak_1721	2	2	1	4	4	2
ATAC_peak_1512	11	13	5	7	6	6		ATAC_peak_1799	14	7	2	1	5	5		ATAC_peak_1724	6	7	4	7	5	2
ATAC_peak_1513	17	11	16	18	17	11		ATAC_peak_1800	13	6	2	1	5	5		ATAC_peak_1728	5	6	2	7	4	5
ATAC_peak_1514	16	11	14	13	17	10		ATAC_peak_1802	2	9	2	5	5	5		ATAC_peak_1732	2	1	1	0	2	3
ATAC_peak_1516	3	6	7	7	3	4		ATAC_peak_1804	0	1	1	2	6	0		ATAC_peak_1733	3	2	0	3	5	2
ATAC_peak_1518	6	11	1	5	5	5		ATAC_peak_1805	2	0	1	1	1	1		ATAC_peak_1735	5	2	2	1	1	3
ATAC_peak_1521	24	15	14	11	9	7		ATAC_peak_1806	2	0	0	1	0	1		ATAC_peak_1744	10	12	7	15	10	11
ATAC_peak_1523	42	21	15	21	6	12		ATAC_peak_1807	4	2	4	3	2	0		ATAC_peak_1757	7	5	2	3	7	4
ATAC_peak_1525	45	34	16	36	13	20		ATAC_peak_1808	1	3	3	11	6	4		ATAC_peak_1760	4	10	5	13	7	8
ATAC_peak_1526	66	47	15	41	23	27		ATAC_peak_1826	40	33	12	16	9	9		ATAC_peak_1764	7	5	3	5	3	2
ATAC_peak_1527	37	23	9	31	16	18		ATAC_peak_1838	24	13	4	5	7	6		ATAC_peak_1768	28	19	3	17	15	21
ATAC_peak_1540	4	4	2	9	4	5		ATAC_peak_1842	6	6	4	10	3	3		ATAC_peak_1778	1	0	1	0	0	1
ATAC_peak_1541	13	4	4	14	8	4		ATAC_peak_1843	20	11	3	6	2	5		ATAC_peak_1785	2	1	2	7	3	3
ATAC_peak_1542	11	7	3	12	7	2		ATAC_peak_1845	18	9	10	13	10	6		ATAC_peak_1788	0	2	2	1	4	0
ATAC_peak_1543	6	2	6	7	7	6		ATAC_peak_1848	3	1	2	3	2	1		ATAC_peak_1791	7	6	8	11	4	6
ATAC_peak_1548	2	4	3	5	2	5		ATAC_peak_1862	18	22	8	17	6	11		ATAC_peak_1792	5	1	4	7	7	2
ATAC_peak_1550	7	5	10	2	2	3		ATAC_peak_1864	13	13	12	7	5	10		ATAC_peak_1793	6	5	2	2	1	2
ATAC_peak_1551	14	8	5	8	5	5		ATAC_peak_1865	15	7	13	10	7	4		ATAC_peak_1794	1	1	3	1	4	2
ATAC_peak_1553	2	2	4	2	3	3		ATAC_peak_1866	54	32	18	23	7	15		ATAC_peak_1795	1	2	0	2	2	2
ATAC_peak_1554	10	3	4	1	1	1		ATAC_peak_1870	15	24	14	11	4	8		ATAC_peak_1796	0	0	2	2	1	1
ATAC_peak_1555	18	7	2	9	2	6		ATAC_peak_1872	67	43	14	25	13	15		ATAC_peak_1809	0	0	1	2	2	0
ATAC_peak_1556	26	12	2	6	1	4		ATAC_peak_1880	41	29	16	16	8	12		ATAC_peak_1810	3	3	4	2	6	7
ATAC_peak_1557	30	23	10	18	6	2		ATAC_peak_1883	153	95	51	81	59	62		ATAC_peak_1811	2	0	1	0	2	0
ATAC_peak_1558	16	8	9	3	5	2		ATAC_peak_1884	162	103	49	82	66	63		ATAC_peak_1812	4	1	4	4	2	3
ATAC_peak_1559	21	16	2	12	5	4		ATAC_peak_1886	49	44	7	17	24	18		ATAC_peak_1813	4	2	5	2	2	3
ATAC_peak_1560	7	12	6	7	2	3		ATAC_peak_1887	30	31	7	20	3	13		ATAC_peak_1815	9	6	6	3	5	4
ATAC_peak_1561	16	9	4	11	6	2		ATAC_peak_1897	65	43	23	30	30	24		ATAC_peak_1816	9	8	6	4	6	4
ATAC_peak_1562	15	8	7	7	6	1		ATAC_peak_1899	18	19	12	17	10	12		ATAC_peak_1817	12	8	6	10	4	9
ATAC_peak_1565	5	10	2	13	2	1		ATAC_peak_1900	11	14	10	12	9	7		ATAC_peak_1819	5	4	0	4	3	2
ATAC_peak_1566	3	8	2	10	3	2		ATAC_peak_1902	39	35	12	22	14	17		ATAC_peak_1820	8	2	1	2	5	9
ATAC_peak_1572	10	8	5	6	9	6		ATAC_peak_1905	9	11	6	26	7	8		ATAC_peak_1821	5	7	0	3	7	12
ATAC_peak_1573	2	4	4	4	7	3		ATAC_peak_1906	6	11	4	24	3	7		ATAC_peak_1822	6	6	3	7	7	10
ATAC_peak_1578	2	1	1	7	3	4		ATAC_peak_1909	0	2	1	0	0	0		ATAC_peak_1823	5	4	3	5	7	4
ATAC_peak_1579	5	7	3	1	2	1		ATAC_peak_1917	52	28	8	23	24	23		ATAC_peak_1824	28	14	10	14	11	14
ATAC_peak_1580	6	12	4	3	4	4		ATAC_peak_1921	13	6	6	10	11	5		ATAC_peak_1828	28	23	10	17	8	10
ATAC_peak_1581	19	12	9	13	7	8		ATAC_peak_1923	8	10	7	12	5	5		ATAC_peak_1829	13	6	1	5	2	9
ATAC_peak_1582	9	1	3	4	5	2		ATAC_peak_1924	6	9	7	13	4	6		ATAC_peak_1830	3	4	2	6	5	6
ATAC_peak_1583	31	22	11	18	12	15		ATAC_peak_1925	5	6	2	7	4	1		ATAC_peak_1831	1	4	1	5	8	6
ATAC_peak_1586	16	13	2	10	2	5		ATAC_peak_1926	6	8	3	8	8	0		ATAC_peak_1832	8	6	5	5	11	15
ATAC_peak_1587	15	8	4	7	2	2		ATAC_peak_1927	1	8	4	5	1	7		ATAC_peak_1833	4	4	5	10	7	12
ATAC_peak_1588	11	9	5	4	9	4		ATAC_peak_1928	4	5	5	5	1	2		ATAC_peak_1834	5	2	6	2	6	6
ATAC_peak_1594	13	8	2	6	9	4		ATAC_peak_1934	78	34	14	18	10	16		ATAC_peak_1835	3	0	1	2	3	2
ATAC_peak_1595	16	8	0	7	7	5		ATAC_peak_1935	27	17	7	10	11	6		ATAC_peak_1837	3	3	1	3	4	0
ATAC_peak_1600	13	13	4	19	8	13		ATAC_peak_1937	20	6	7	12	2	5		ATAC_peak_1839	2	3	1	3	2	2
ATAC_peak_1628	8	4	3	8	8	7		ATAC_peak_1949	19	15	12	12	10	6		ATAC_peak_1840	0	1	4	5	3	3
ATAC_peak_1632	10	6	2	4	3	5		ATAC_peak_1950	22	11	9	20	8	8		ATAC_peak_1841	2	5	3	6	3	3
ATAC_peak_1634	0	2	5	5	2	1		ATAC_peak_1957	24	17	9	21	14	7		ATAC_peak_1849	4	5	2	4	4	2
ATAC_peak_1637	13	6	5	9	4	5		ATAC_peak_1960	8	7	7	17	7	11		ATAC_peak_1850	16	13	9	16	5	4
ATAC_peak_1638	43	22	20	16	28	24		ATAC_peak_1961	5	5	8	9	3	2		ATAC_peak_1851	2	3	5	4	4	2
ATAC_peak_1639	24	24	17	15	9	12		ATAC_peak_1963	2	2	4	6	2	2		ATAC_peak_1852	1	4	2	5	3	7
ATAC_peak_1640	30	12	13	22	18	23		ATAC_peak_1964	1	2	2	4	4	4		ATAC_peak_1853	2	4	2	6	4	6
ATAC_peak_1641	21	9	4	12	10	18		ATAC_peak_1965	7	2	4	6	6	2		ATAC_peak_1854	5	3	4	6	7	11
ATAC_peak_1642	35	14	8	21	13	20		ATAC_peak_1975	106	49	36	56	51	53		ATAC_peak_1855	5	4	4	9	6	11
ATAC_peak_1643	19	13	8	18	7	8		ATAC_peak_1979	30	20	26	21	11	10		ATAC_peak_1856	10	10	1	9	3	6
ATAC_peak_1644	15	9	7	15	10	7		ATAC_peak_1984	36	26	11	26	10	10		ATAC_peak_1857	10	7	5	4	10	3
ATAC_peak_1646	7	5	0	6	2	1		ATAC_peak_1988	17	10	9	15	6	11		ATAC_peak_1859	38	17	15	30	33	28
ATAC_peak_1648	3	3	3	3	3	2		ATAC_peak_1990	18	20	6	8	6	9		ATAC_peak_1873	27	18	7	12	8	7
ATAC_peak_1651	13	11	6	9	3	10		ATAC_peak_1991	36	20	13	18	5	4		ATAC_peak_1877	119	79	40	74	37	61
ATAC_peak_1652	6	6	3	6	3	4		ATAC_peak_1995	18	12	12	12	11	6		ATAC_peak_1878	78	51	29	46	31	40
ATAC_peak_1654	2	3	2	1	0	3		ATAC_peak_1996	5	8	2	4	10	0		ATAC_peak_1879	77	55	30	41	28	37
ATAC_peak_1655	13	13	5	12	13	11		ATAC_peak_1997	12	12	6	7	5	6		ATAC_peak_1881	84	53	32	52	37	53
ATAC_peak_1656	10	4	1	4	2	0		ATAC_peak_2003	7	8	4	8	4	2		ATAC_peak_1882	66	65	23	30	7	16
ATAC_peak_1658	36	17	13	23	17	13		ATAC_peak_2007	27	33	12	28	11	10		ATAC_peak_1885	98	55	44	52	30	39
ATAC_peak_1659	40	16	17	26	23	15		ATAC_peak_2013	14	13	4	13	5	13		ATAC_peak_1888	21	17	13	11	7	12
ATAC_peak_1660	39	15	14	23	15	23		ATAC_peak_2016	47	30	8	21	12	7		ATAC_peak_1890	7	6	6	7	6	5
ATAC_peak_1661	40	22	17	20	17	25		ATAC_peak_2017	14	8	5	10	4	9		ATAC_peak_1895	39	46	23	30	16	16
ATAC_peak_1662	46	34	16	25	19	23		ATAC_peak_2018	1	4	2	7	7	4		ATAC_peak_1901	15	20	10	22	18	14
ATAC_peak_1664	41	26	10	23	12	16		ATAC_peak_2020	62	31	23	24	24	23		ATAC_peak_1904	7	5	4	7	2	1
ATAC_peak_1672	12	7	2	3	2	7		ATAC_peak_2022	30	14	11	20	4	5		ATAC_peak_1915	2	2	1	4	1	2
ATAC_peak_1674	22	19	8	16	3	10		ATAC_peak_2023	18	25	7	18	6	8		ATAC_peak_1916	6	11	3	13	9	11
ATAC_peak_1677	2	5	4	8	5	0		ATAC_peak_2024	22	23	9	17	11	9		ATAC_peak_1918	25	26	6	15	5	10
ATAC_peak_1680	13	14	6	14	1	8		ATAC_peak_2026	33	26	16	23	6	8		ATAC_peak_1919	21	21	10	17	21	12
ATAC_peak_1681	16	10	4	13	4	5		ATAC_peak_2028	54	34	20	48	17	22		ATAC_peak_1920	13	7	5	10	11	6
ATAC_peak_1682	13	3	6	9	4	7		ATAC_peak_2030	3	8	5	7	2	4		ATAC_peak_1939	30	21	17	35	7	13
ATAC_peak_1687	14	8	8	10	5	11		ATAC_peak_2031	17	14	10	19	5	17		ATAC_peak_1958	25	16	12	20	16	10
ATAC_peak_1689	22	21	13	16	8	2		ATAC_peak_2034	5	4	1	3	4	4		ATAC_peak_1966	10	2	7	8	4	2
ATAC_peak_1691	29	22	12	24	12	13		ATAC_peak_2035	9	14	6	22	9	9		ATAC_peak_1969	10	14	9	7	5	5
ATAC_peak_1693	42	30	17	35	15	21		ATAC_peak_2036	5	7	2	11	3	9		ATAC_peak_1973	39	21	31	31	25	18
ATAC_peak_1700	3	0	2	1	3	2		ATAC_peak_2050	16	16	12	17	6	6		ATAC_peak_1974	38	20	16	29	21	22
ATAC_peak_1701	4	0	6	4	3	2		ATAC_peak_2051	18	11	9	10	10	7		ATAC_peak_1980	41	32	12	30	19	13
ATAC_peak_1703	7	8	1	7	3	3		ATAC_peak_2053	18	14	7	9	6	8		ATAC_peak_1981	30	24	17	28	40	23
ATAC_peak_1707	5	6	4	7	4	2		ATAC_peak_2057	6	4	2	3	3	1		ATAC_peak_1982	30	23	11	25	19	18
ATAC_peak_1714	3	3	2	0	1	1		ATAC_peak_2058	4	4	1	4	2	1		ATAC_peak_1986	17	15	5	12	12	8
ATAC_peak_1726	3	2	3	4	4	1		ATAC_peak_2062	3	1	1	6	4	2		ATAC_peak_1987	16	17	13	23	11	8
ATAC_peak_1727	2	0	0	1	1	1		ATAC_peak_2065	6	5	6	11	6	2		ATAC_peak_1994	30	21	7	11	9	9
ATAC_peak_1737	12	7	4	10	3	3		ATAC_peak_2067	6	5	2	12	5	5		ATAC_peak_1998	5	6	4	3	3	6
ATAC_peak_1738	11	8	4	10	5	3		ATAC_peak_2072	15	13	3	23	6	1		ATAC_peak_2000	20	16	5	13	7	12
ATAC_peak_1739	22	15	2	9	11	1		ATAC_peak_2073	7	7	4	5	3	3		ATAC_peak_2004	5	3	3	5	3	5
ATAC_peak_1740	41	38	10	33	26	19		ATAC_peak_2074	6	6	1	4	2	1		ATAC_peak_2010	23	16	6	10	8	13
ATAC_peak_1741	12	7	2	7	3	4		ATAC_peak_2083	7	12	1	7	5	3		ATAC_peak_2014	28	17	15	25	31	21
ATAC_peak_1742	13	6	1	6	2	2		ATAC_peak_2086	4	4	1	2	4	2		ATAC_peak_2015	24	19	5	18	4	4
ATAC_peak_1743	8	8	7	9	10	5		ATAC_peak_2088	0	2	0	5	0	0		ATAC_peak_2019	6	7	3	4	7	4
ATAC_peak_1745	11	8	4	12	3	9		ATAC_peak_2096	39	41	7	13	3	13		ATAC_peak_2021	32	28	12	24	27	26
ATAC_peak_1749	6	0	3	9	2	0		ATAC_peak_2097	14	12	3	3	3	6		ATAC_peak_2032	6	8	5	9	11	13
ATAC_peak_1750	26	13	6	8	1	5		ATAC_peak_2098	4	4	0	4	4	2		ATAC_peak_2033	8	11	5	11	11	13
ATAC_peak_1751	7	8	6	1	2	2		ATAC_peak_2100	14	9	10	9	9	4		ATAC_peak_2037	8	4	3	9	10	8
ATAC_peak_1753	21	17	7	14	0	1		ATAC_peak_2101	5	4	3	4	5	1		ATAC_peak_2038	4	5	5	16	6	1
ATAC_peak_1754	12	13	1	5	3	2		ATAC_peak_2102	19	13	3	12	3	4		ATAC_peak_2040	4	2	1	6	4	0
ATAC_peak_1755	12	13	6	6	2	4		ATAC_peak_2103	22	10	16	24	4	12		ATAC_peak_2041	7	8	5	8	7	5
ATAC_peak_1756	10	6	4	3	7	4		ATAC_peak_2106	41	27	15	21	16	15		ATAC_peak_2042	3	4	0	2	1	1
ATAC_peak_1758	14	11	5	17	6	10		ATAC_peak_2108	63	38	15	28	11	15		ATAC_peak_2044	8	5	2	1	1	0
ATAC_peak_1761	13	8	4	10	4	1		ATAC_peak_2120	6	9	2	7	3	7		ATAC_peak_2045	10	5	2	2	2	0
ATAC_peak_1762	7	5	4	2	2	1		ATAC_peak_2122	3	3	1	3	0	3		ATAC_peak_2046	14	10	2	14	5	6
ATAC_peak_1769	24	22	10	14	5	11		ATAC_peak_2123	3	5	2	3	6	2		ATAC_peak_2048	4	5	2	3	6	1
ATAC_peak_1773	16	11	4	5	11	6		ATAC_peak_2126	15	9	1	4	5	2		ATAC_peak_2049	14	9	7	6	3	6
ATAC_peak_1777	24	12	4	7	15	1		ATAC_peak_2127	19	26	10	18	7	4		ATAC_peak_2055	5	3	4	5	5	4
ATAC_peak_1781	18	9	5	15	5	3		ATAC_peak_2131	27	11	3	10	4	1		ATAC_peak_2056	14	7	5	6	5	5
ATAC_peak_1782	25	15	7	14	7	2		ATAC_peak_2134	27	20	12	23	8	4		ATAC_peak_2059	16	15	5	10	10	2
ATAC_peak_1783	19	23	8	10	8	3		ATAC_peak_2135	28	17	7	21	7	2		ATAC_peak_2060	7	8	5	8	10	1
ATAC_peak_1784	3	4	2	2	2	1		ATAC_peak_2141	8	7	6	9	6	8		ATAC_peak_2061	3	3	1	2	0	0
ATAC_peak_1787	34	20	9	11	7	8		ATAC_peak_2145	2	4	2	7	3	4		ATAC_peak_2064	3	6	4	7	6	1
ATAC_peak_1798	13	13	3	7	10	8		ATAC_peak_2148	20	6	4	11	6	3		ATAC_peak_2066	0	0	3	11	2	2
ATAC_peak_1801	14	20	9	8	4	5		ATAC_peak_2149	4	6	4	2	2	0		ATAC_peak_2069	23	17	2	14	6	8
ATAC_peak_1803	3	2	7	1	2	3		ATAC_peak_2161	23	19	7	10	5	3		ATAC_peak_2070	25	19	3	14	10	10
ATAC_peak_1814	4	1	1	0	2	1		ATAC_peak_2162	18	13	7	10	9	6		ATAC_peak_2071	5	7	6	8	7	5
ATAC_peak_1818	16	14	5	11	6	5		ATAC_peak_2167	16	6	4	4	5	2		ATAC_peak_2087	2	1	1	3	5	2
ATAC_peak_1825	38	10	5	12	12	12		ATAC_peak_2168	10	7	6	5	3	0		ATAC_peak_2092	9	2	2	5	3	2
ATAC_peak_1827	34	32	11	17	6	11		ATAC_peak_2172	3	11	7	15	6	4		ATAC_peak_2093	1	2	0	3	3	0
ATAC_peak_1836	8	5	3	11	7	12		ATAC_peak_2173	4	11	8	12	5	7		ATAC_peak_2094	1	2	1	3	6	4
ATAC_peak_1844	20	8	7	10	7	8		ATAC_peak_2174	10	9	4	10	4	11		ATAC_peak_2114	75	35	16	44	19	22
ATAC_peak_1846	22	8	11	11	7	7		ATAC_peak_2188	26	12	16	16	7	11		ATAC_peak_2119	24	15	3	7	7	13
ATAC_peak_1847	18	17	11	11	9	6		ATAC_peak_2190	24	18	10	7	8	13		ATAC_peak_2124	6	0	5	7	6	9
ATAC_peak_1858	20	14	3	13	4	4		ATAC_peak_2196	15	6	11	21	11	8		ATAC_peak_2125	5	4	2	4	2	4
ATAC_peak_1860	28	13	5	13	5	5		ATAC_peak_2198	25	21	5	11	10	12		ATAC_peak_2138	9	12	11	13	6	4
ATAC_peak_1861	39	37	9	19	4	13		ATAC_peak_2202	12	15	1	7	7	4		ATAC_peak_2140	14	14	6	16	12	13
ATAC_peak_1863	42	31	19	14	7	5		ATAC_peak_2203	6	2	1	5	5	3		ATAC_peak_2151	21	16	6	6	7	8
ATAC_peak_1867	75	58	10	26	18	16		ATAC_peak_2208	5	10	3	9	3	3		ATAC_peak_2159	25	15	6	19	3	10
ATAC_peak_1868	87	70	15	22	20	16		ATAC_peak_2209	30	19	16	32	23	31		ATAC_peak_2160	28	10	6	14	7	10
ATAC_peak_1869	30	20	14	9	6	4		ATAC_peak_2217	25	29	9	23	21	20		ATAC_peak_2163	17	14	5	11	11	6
ATAC_peak_1871	20	14	7	9	4	5		ATAC_peak_2226	11	14	7	13	3	5		ATAC_peak_2166	37	23	7	22	9	11
ATAC_peak_1874	109	52	38	36	29	40		ATAC_peak_2239	9	6	3	8	4	5		ATAC_peak_2171	37	39	11	36	10	15
ATAC_peak_1875	127	74	29	60	16	29		ATAC_peak_2240	5	6	1	7	6	5		ATAC_peak_2186	19	17	10	14	8	15
ATAC_peak_1876	124	72	23	57	15	31		ATAC_peak_2242	12	4	2	9	5	1		ATAC_peak_2187	23	25	9	14	17	15
ATAC_peak_1889	18	15	8	9	2	2		ATAC_peak_2244	2	4	2	3	2	4		ATAC_peak_2189	9	13	11	23	16	13
ATAC_peak_1891	29	32	4	12	10	12		ATAC_peak_2245	3	5	2	5	2	4		ATAC_peak_2191	4	2	4	6	7	4
ATAC_peak_1892	40	45	14	23	7	14		ATAC_peak_2254	16	12	10	10	4	7		ATAC_peak_2192	6	0	3	8	6	4
ATAC_peak_1893	34	35	9	17	9	7		ATAC_peak_2255	13	13	11	13	1	9		ATAC_peak_2195	14	7	7	16	17	11
ATAC_peak_1894	22	24	11	30	7	6		ATAC_peak_2259	4	6	2	4	2	4		ATAC_peak_2197	5	7	6	7	12	7
ATAC_peak_1896	104	66	38	36	33	27		ATAC_peak_2262	10	11	9	16	6	4		ATAC_peak_2200	11	1	2	4	5	13
ATAC_peak_1898	14	10	4	12	3	5		ATAC_peak_2263	4	1	8	8	7	0		ATAC_peak_2201	12	20	5	10	7	13
ATAC_peak_1903	7	4	3	10	3	2		ATAC_peak_2269	10	10	1	9	6	2		ATAC_peak_2204	6	7	2	3	5	6
ATAC_peak_1907	96	53	27	32	4	9		ATAC_peak_2274	13	16	11	8	2	9		ATAC_peak_2205	13	9	4	6	7	12
ATAC_peak_1908	32	30	8	14	1	1		ATAC_peak_2275	17	11	16	17	6	8		ATAC_peak_2206	6	9	5	13	16	18
ATAC_peak_1910	20	21	10	11	8	4		ATAC_peak_2278	5	9	2	2	4	2		ATAC_peak_2207	6	4	9	9	25	19
ATAC_peak_1911	48	35	8	12	5	2		ATAC_peak_2279	6	3	1	7	1	4		ATAC_peak_2210	2	2	6	6	1	5
ATAC_peak_1912	23	14	7	8	3	2		ATAC_peak_2294	5	4	9	16	7	6		ATAC_peak_2220	47	23	20	22	24	33
ATAC_peak_1913	21	22	6	10	5	4		ATAC_peak_2295	19	15	9	13	10	13		ATAC_peak_2221	14	9	6	3	12	13
ATAC_peak_1914	26	30	8	11	3	0		ATAC_peak_2296	5	4	5	6	2	4		ATAC_peak_2222	5	8	7	1	4	8
ATAC_peak_1922	37	25	21	32	6	14		ATAC_peak_2300	8	6	7	5	7	4		ATAC_peak_2236	3	7	0	8	5	1
ATAC_peak_1929	31	22	10	17	7	6		ATAC_peak_2301	10	5	2	7	6	5		ATAC_peak_2241	21	10	6	14	7	9
ATAC_peak_1930	35	19	5	15	7	4		ATAC_peak_2302	3	1	1	3	2	3		ATAC_peak_2256	14	4	5	3	1	3
ATAC_peak_1931	37	20	9	22	4	7		ATAC_peak_2304	21	12	8	12	9	8		ATAC_peak_2264	7	8	8	5	5	1
ATAC_peak_1932	24	17	5	8	5	10		ATAC_peak_2306	14	14	7	13	5	9		ATAC_peak_2265	16	9	10	20	9	10
ATAC_peak_1933	35	15	6	9	6	12		ATAC_peak_2308	5	7	0	2	6	4		ATAC_peak_2282	7	2	6	9	8	7
ATAC_peak_1936	35	16	7	31	4	3		ATAC_peak_2309	7	8	1	10	5	5		ATAC_peak_2283	2	6	5	2	9	8
ATAC_peak_1938	41	20	10	10	5	6		ATAC_peak_2311	16	13	1	6	6	10		ATAC_peak_2284	6	3	2	10	8	9
ATAC_peak_1940	17	10	5	16	5	4		ATAC_peak_2316	1	4	1	4	3	3		ATAC_peak_2285	6	4	2	6	6	4
ATAC_peak_1941	12	8	5	13	3	6		ATAC_peak_2318	3	4	1	4	2	1		ATAC_peak_2286	3	2	4	3	10	8
ATAC_peak_1942	52	27	24	42	5	5		ATAC_peak_2319	2	1	1	6	2	2		ATAC_peak_2287	6	1	7	9	20	15
ATAC_peak_1943	43	35	17	31	10	10		ATAC_peak_2321	5	3	2	4	2	4		ATAC_peak_2288	4	4	6	12	5	7
ATAC_peak_1944	26	12	8	11	6	6		ATAC_peak_2328	9	17	6	12	11	9		ATAC_peak_2289	6	3	6	10	2	9
ATAC_peak_1945	38	26	17	24	10	9		ATAC_peak_2330	23	17	16	27	15	18		ATAC_peak_2290	8	5	3	10	9	12
ATAC_peak_1946	39	28	12	17	9	7		ATAC_peak_2335	8	6	8	8	4	5		ATAC_peak_2291	6	5	18	20	17	20
ATAC_peak_1947	22	22	9	22	14	3		ATAC_peak_2351	4	1	1	5	0	1		ATAC_peak_2292	5	1	10	12	10	10
ATAC_peak_1948	34	36	10	30	16	7		ATAC_peak_2353	11	4	7	14	2	1		ATAC_peak_2293	3	3	3	7	6	5
ATAC_peak_1951	14	9	3	6	11	3		ATAC_peak_2354	5	2	1	3	3	3		ATAC_peak_2307	13	20	8	7	9	13
ATAC_peak_1952	26	26	11	14	12	4		ATAC_peak_2360	12	11	5	10	12	11		ATAC_peak_2310	7	11	1	6	5	8
ATAC_peak_1953	27	18	11	12	5	8		ATAC_peak_2366	10	12	9	12	6	8		ATAC_peak_2313	4	3	2	6	8	8
ATAC_peak_1954	40	30	20	37	18	14		ATAC_peak_2396	3	4	1	3	6	8		ATAC_peak_2317	7	8	1	3	1	5
ATAC_peak_1955	19	22	7	14	12	10		ATAC_peak_2397	6	4	3	3	9	5		ATAC_peak_2320	10	7	1	6	4	5
ATAC_peak_1956	26	14	8	20	12	10		ATAC_peak_2410	7	2	2	7	5	5		ATAC_peak_2325	19	25	12	21	10	13
ATAC_peak_1959	7	2	3	4	3	1		ATAC_peak_2411	1	4	3	3	7	3		ATAC_peak_2327	25	5	13	21	11	20
ATAC_peak_1962	8	6	5	13	4	4		ATAC_peak_2412	5	1	2	4	4	9		ATAC_peak_2333	23	20	12	21	10	12
ATAC_peak_1967	18	14	4	15	5	6		ATAC_peak_2413	4	5	2	4	4	4		ATAC_peak_2336	4	1	3	8	2	2
ATAC_peak_1968	9	12	6	10	8	4		ATAC_peak_2415	8	3	3	7	7	2		ATAC_peak_2337	9	5	6	10	4	6
ATAC_peak_1970	9	15	5	17	6	7		ATAC_peak_2422	0	3	2	5	0	2		ATAC_peak_2338	4	3	2	3	4	3
ATAC_peak_1971	39	23	11	13	7	13		ATAC_peak_2424	3	2	1	2	3	3		ATAC_peak_2339	5	4	1	6	1	1
ATAC_peak_1972	34	23	10	14	13	14		ATAC_peak_2425	1	2	2	2	2	2		ATAC_peak_2347	14	9	11	18	5	9
ATAC_peak_1976	47	25	15	23	8	7		ATAC_peak_2426	2	1	2	2	1	3		ATAC_peak_2350	10	3	8	8	10	7
ATAC_peak_1977	41	26	17	17	8	9		ATAC_peak_2429	21	16	11	10	10	8		ATAC_peak_2352	3	1	3	8	1	4
ATAC_peak_1978	21	22	2	8	5	4		ATAC_peak_2433	3	2	1	3	4	1		ATAC_peak_2355	3	5	2	6	3	3
ATAC_peak_1983	36	36	7	23	11	8		ATAC_peak_2437	1	2	0	0	3	1		ATAC_peak_2356	6	3	3	2	1	4
ATAC_peak_1985	17	9	7	15	5	5		ATAC_peak_2438	2	3	0	1	3	0		ATAC_peak_2357	4	3	1	5	3	6
ATAC_peak_1989	23	17	12	16	4	7		ATAC_peak_2439	1	2	3	2	4	0		ATAC_peak_2358	13	2	3	7	15	17
ATAC_peak_1992	47	24	10	32	6	7		ATAC_peak_2449	26	11	4	7	6	16		ATAC_peak_2359	16	4	2	8	21	22
ATAC_peak_1993	63	36	13	33	22	32		ATAC_peak_2451	21	18	9	9	8	10		ATAC_peak_2361	5	3	2	3	4	3
ATAC_peak_1999	20	9	1	19	5	9		ATAC_peak_2453	19	13	4	11	10	6		ATAC_peak_2362	3	5	4	3	1	6
ATAC_peak_2001	29	21	11	11	11	8		ATAC_peak_2457	7	5	4	5	3	4		ATAC_peak_2363	4	1	7	2	3	6
ATAC_peak_2002	10	16	9	9	7	4		ATAC_peak_2458	5	5	1	1	3	1		ATAC_peak_2364	3	3	1	5	6	3
ATAC_peak_2005	19	12	4	11	7	4		ATAC_peak_2465	1	3	3	2	2	5		ATAC_peak_2367	6	4	7	9	7	12
ATAC_peak_2006	20	23	7	13	7	4		ATAC_peak_2471	4	5	3	6	2	1		ATAC_peak_2369	21	19	16	22	15	28
ATAC_peak_2008	26	23	3	12	1	3		ATAC_peak_2476	19	11	3	18	14	14		ATAC_peak_2370	18	11	19	27	8	14
ATAC_peak_2009	68	44	16	33	11	23		ATAC_peak_2477	10	7	7	14	3	6		ATAC_peak_2371	16	10	19	27	7	13
ATAC_peak_2011	127	82	36	46	27	24		ATAC_peak_2478	6	6	3	6	6	3		ATAC_peak_2372	12	4	6	8	6	6
ATAC_peak_2012	41	24	9	13	10	9		ATAC_peak_2482	1	1	1	4	1	2		ATAC_peak_2373	4	1	1	2	3	4
ATAC_peak_2025	22	22	9	17	5	10		ATAC_peak_2485	1	5	1	5	5	3		ATAC_peak_2374	4	8	4	6	4	9
ATAC_peak_2027	54	31	18	37	13	20		ATAC_peak_2486	5	2	4	1	3	0		ATAC_peak_2375	3	2	4	3	2	2
ATAC_peak_2029	52	18	17	25	14	17		ATAC_peak_2488	10	4	5	10	4	6		ATAC_peak_2376	7	5	4	1	6	9
ATAC_peak_2039	6	15	8	13	3	5		ATAC_peak_2489	13	11	9	9	9	2		ATAC_peak_2377	7	4	4	1	6	9
ATAC_peak_2043	6	12	3	7	3	3		ATAC_peak_2499	12	6	3	4	1	5		ATAC_peak_2378	10	7	5	4	9	7
ATAC_peak_2047	12	7	3	8	4	4		ATAC_peak_2500	4	5	1	0	1	0		ATAC_peak_2379	14	7	5	5	11	10
ATAC_peak_2052	26	14	9	6	3	2		ATAC_peak_2506	1	2	0	3	2	1		ATAC_peak_2381	48	25	28	20	39	45
ATAC_peak_2054	40	15	19	11	13	17		ATAC_peak_2512	7	5	7	10	6	7		ATAC_peak_2382	11	9	3	7	10	12
ATAC_peak_2063	8	15	7	12	3	4		ATAC_peak_2513	44	15	15	23	17	26		ATAC_peak_2383	8	11	5	16	4	5
ATAC_peak_2068	25	20	11	23	6	4		ATAC_peak_2524	3	5	3	4	7	6		ATAC_peak_2384	3	3	3	4	0	1
ATAC_peak_2075	15	19	7	8	0	5		ATAC_peak_2534	4	3	2	9	5	4		ATAC_peak_2385	1	2	2	2	0	7
ATAC_peak_2076	20	25	7	15	5	4		ATAC_peak_2535	5	5	2	4	1	3		ATAC_peak_2386	6	3	2	7	8	8
ATAC_peak_2077	20	12	4	16	1	3		ATAC_peak_2537	23	16	5	12	4	3		ATAC_peak_2387	7	2	4	2	1	5
ATAC_peak_2078	9	8	3	9	5	2		ATAC_peak_2544	4	7	0	6	5	5		ATAC_peak_2389	3	1	1	2	5	1
ATAC_peak_2079	30	20	9	19	6	3		ATAC_peak_2546	14	3	2	6	4	4		ATAC_peak_2390	8	2	0	1	5	6
ATAC_peak_2080	26	21	8	17	5	3		ATAC_peak_2547	11	11	1	3	4	2		ATAC_peak_2391	4	8	5	6	7	10
ATAC_peak_2081	10	9	1	3	4	1		ATAC_peak_2551	3	2	2	1	1	3		ATAC_peak_2392	9	5	3	4	10	12
ATAC_peak_2082	16	9	6	4	2	2		ATAC_peak_2553	2	3	2	4	3	1		ATAC_peak_2393	4	2	1	7	5	6
ATAC_peak_2084	7	12	11	10	3	6		ATAC_peak_2554	11	15	8	5	3	2		ATAC_peak_2394	4	1	0	1	0	3
ATAC_peak_2085	4	6	6	8	1	0		ATAC_peak_2555	17	15	8	12	6	9		ATAC_peak_2395	2	2	1	2	3	0
ATAC_peak_2089	15	3	4	5	2	0		ATAC_peak_2556	8	14	5	4	4	9		ATAC_peak_2398	2	2	0	3	2	3
ATAC_peak_2090	6	4	4	4	5	2		ATAC_peak_2557	4	2	5	5	7	2		ATAC_peak_2399	11	2	6	9	4	10
ATAC_peak_2091	5	4	1	11	4	2		ATAC_peak_2558	6	3	1	4	4	3		ATAC_peak_2400	12	3	7	10	6	10
ATAC_peak_2095	55	29	20	18	6	2		ATAC_peak_2559	6	5	1	3	4	4		ATAC_peak_2401	3	3	1	6	4	1
ATAC_peak_2099	20	20	1	8	1	3		ATAC_peak_2561	2	1	0	1	2	2		ATAC_peak_2402	4	3	4	4	4	3
ATAC_peak_2104	24	16	18	20	6	17		ATAC_peak_2566	0	0	0	3	0	3		ATAC_peak_2403	3	0	1	8	6	3
ATAC_peak_2105	46	31	20	37	9	12		ATAC_peak_2573	6	6	4	7	5	5		ATAC_peak_2404	2	0	0	10	3	4
ATAC_peak_2107	53	29	13	18	14	14		ATAC_peak_2574	10	10	8	7	3	4		ATAC_peak_2405	2	2	4	16	5	5
ATAC_peak_2109	43	28	20	29	9	14		ATAC_peak_2578	3	1	1	1	0	2		ATAC_peak_2406	3	2	5	19	5	5
ATAC_peak_2110	49	31	22	31	16	12		ATAC_peak_2579	3	3	3	4	1	3		ATAC_peak_2407	1	0	1	1	0	0
ATAC_peak_2111	49	33	13	24	12	11		ATAC_peak_2581	2	2	1	0	1	0		ATAC_peak_2408	4	2	1	1	4	4
ATAC_peak_2112	11	9	8	9	4	2		ATAC_peak_2582	4	4	1	8	6	2		ATAC_peak_2409	4	0	1	2	3	3
ATAC_peak_2113	71	34	19	43	18	20		ATAC_peak_2584	8	15	3	6	0	8		ATAC_peak_2427	7	6	11	14	3	6
ATAC_peak_2115	73	61	26	49	12	26		ATAC_peak_2585	5	2	2	4	1	1		ATAC_peak_2428	7	4	1	1	3	7
ATAC_peak_2116	91	52	38	53	24	23		ATAC_peak_2589	3	1	1	0	1	0		ATAC_peak_2431	17	17	8	18	8	8
ATAC_peak_2117	17	8	2	4	9	5		ATAC_peak_2592	10	15	3	7	4	5		ATAC_peak_2432	3	2	2	1	8	1
ATAC_peak_2118	11	20	12	12	4	3		ATAC_peak_2593	4	8	0	4	2	2		ATAC_peak_2434	2	2	1	3	2	4
ATAC_peak_2121	33	32	5	12	9	5		ATAC_peak_2597	9	13	4	4	6	3		ATAC_peak_2436	1	0	1	1	4	2
ATAC_peak_2128	21	14	13	17	6	6		ATAC_peak_2600	2	1	3	3	8	4		ATAC_peak_2440	2	1	1	4	5	0
ATAC_peak_2129	17	13	12	17	2	6		ATAC_peak_2604	2	2	4	7	2	1		ATAC_peak_2442	3	3	5	0	5	2
ATAC_peak_2130	18	10	5	10	3	0		ATAC_peak_2605	2	0	2	1	4	1		ATAC_peak_2443	4	2	1	4	3	2
ATAC_peak_2132	26	20	4	11	2	4		ATAC_peak_2609	1	2	3	3	1	2		ATAC_peak_2444	20	10	11	15	9	11
ATAC_peak_2133	10	2	4	5	3	1		ATAC_peak_2613	1	1	2	2	1	1		ATAC_peak_2445	3	3	4	2	4	6
ATAC_peak_2136	24	13	5	9	4	2		ATAC_peak_2617	9	8	4	11	6	8		ATAC_peak_2446	47	23	13	23	29	29
ATAC_peak_2137	17	13	7	11	5	2		ATAC_peak_2620	19	16	7	7	6	4		ATAC_peak_2447	47	30	19	17	29	29
ATAC_peak_2139	15	10	7	8	5	3		ATAC_peak_2626	10	9	7	8	6	6		ATAC_peak_2448	14	7	12	9	22	31
ATAC_peak_2142	8	6	1	4	1	6		ATAC_peak_2627	6	9	7	8	5	5		ATAC_peak_2450	13	16	5	10	10	8
ATAC_peak_2143	8	7	6	6	3	2		ATAC_peak_2628	7	7	1	6	2	3		ATAC_peak_2452	16	12	3	11	11	9
ATAC_peak_2144	5	1	7	7	3	1		ATAC_peak_2632	2	3	3	4	6	3		ATAC_peak_2454	12	5	3	9	3	2
ATAC_peak_2146	21	10	4	10	6	2		ATAC_peak_2636	3	2	0	3	2	0		ATAC_peak_2459	1	2	1	1	3	1
ATAC_peak_2147	8	2	4	5	4	3		ATAC_peak_2642	2	2	0	4	3	1		ATAC_peak_2464	2	4	2	10	1	3
ATAC_peak_2150	18	15	8	5	5	7		ATAC_peak_2646	10	9	2	7	6	6		ATAC_peak_2466	6	1	0	5	2	4
ATAC_peak_2152	35	22	18	20	19	18		ATAC_peak_2650	2	2	0	0	4	0		ATAC_peak_2467	7	2	0	6	2	1
ATAC_peak_2153	13	18	10	10	5	8		ATAC_peak_2653	2	0	3	1	3	0		ATAC_peak_2472	2	2	2	2	3	0
ATAC_peak_2154	21	11	6	4	5	2		ATAC_peak_2654	11	0	3	5	2	4		ATAC_peak_2473	3	4	2	5	5	1
ATAC_peak_2155	24	11	7	7	6	6		ATAC_peak_2655	1	2	1	2	0	1		ATAC_peak_2474	8	6	3	5	7	2
ATAC_peak_2156	18	5	5	4	2	4		ATAC_peak_2657	8	6	3	3	3	1		ATAC_peak_2475	3	1	1	4	6	3
ATAC_peak_2157	45	35	14	23	9	7		ATAC_peak_2662	2	6	6	16	4	3		ATAC_peak_2479	2	2	1	2	2	2
ATAC_peak_2158	39	35	12	23	7	6		ATAC_peak_2663	14	12	4	12	8	4		ATAC_peak_2483	1	1	1	4	1	2
ATAC_peak_2164	26	12	6	6	4	6		ATAC_peak_2664	8	12	2	7	6	6		ATAC_peak_2484	0	2	1	1	2	0
ATAC_peak_2165	60	36	20	23	7	13		ATAC_peak_2666	7	5	6	14	3	5		ATAC_peak_2490	5	7	3	7	6	7
ATAC_peak_2169	29	16	20	16	15	11		ATAC_peak_2667	11	9	5	9	9	10		ATAC_peak_2492	15	17	3	9	6	16
ATAC_peak_2170	53	35	12	25	17	17		ATAC_peak_2669	4	3	2	10	2	2		ATAC_peak_2493	11	9	3	7	7	10
ATAC_peak_2175	4	12	8	16	6	7		ATAC_peak_2671	3	4	2	4	7	2		ATAC_peak_2494	9	7	3	2	10	14
ATAC_peak_2176	13	11	2	6	9	4		ATAC_peak_2673	1	3	2	2	9	3		ATAC_peak_2495	22	7	7	6	22	15
ATAC_peak_2177	40	31	18	32	7	5		ATAC_peak_2674	8	2	7	8	7	4		ATAC_peak_2496	22	16	6	14	19	15
ATAC_peak_2178	21	16	6	21	7	14		ATAC_peak_2676	13	5	9	10	7	5		ATAC_peak_2497	31	11	6	9	18	25
ATAC_peak_2179	5	7	4	14	2	5		ATAC_peak_2677	14	10	7	10	5	7		ATAC_peak_2498	18	13	3	5	9	17
ATAC_peak_2180	2	2	1	6	1	2		ATAC_peak_2681	29	14	8	10	10	9		ATAC_peak_2501	1	1	0	8	4	1
ATAC_peak_2181	6	5	6	5	6	3		ATAC_peak_2682	5	3	3	7	3	0		ATAC_peak_2502	3	2	1	8	2	4
ATAC_peak_2182	8	6	6	2	2	7		ATAC_peak_2683	10	8	5	11	8	1		ATAC_peak_2503	4	4	5	6	3	4
ATAC_peak_2183	27	16	20	23	10	21		ATAC_peak_2691	12	13	9	10	9	10		ATAC_peak_2504	6	3	2	3	5	1
ATAC_peak_2184	6	15	7	6	2	8		ATAC_peak_2697	48	25	10	26	25	23		ATAC_peak_2505	2	0	2	4	0	2
ATAC_peak_2185	37	35	14	22	18	15		ATAC_peak_2699	23	25	11	13	9	8		ATAC_peak_2507	6	0	3	7	3	0
ATAC_peak_2193	6	4	5	5	2	2		ATAC_peak_2700	9	14	4	11	4	12		ATAC_peak_2508	0	1	0	5	1	2
ATAC_peak_2194	0	3	0	4	0	0		ATAC_peak_2702	11	10	8	7	7	8		ATAC_peak_2509	1	2	0	5	3	3
ATAC_peak_2199	8	11	3	8	1	3		ATAC_peak_2703	34	20	14	23	8	9		ATAC_peak_2510	4	0	1	1	0	2
ATAC_peak_2211	34	24	11	16	4	7		ATAC_peak_2705	45	36	20	24	13	18		ATAC_peak_2511	2	4	2	6	6	5
ATAC_peak_2212	20	26	7	17	14	8		ATAC_peak_2706	44	32	26	48	11	16		ATAC_peak_2515	35	15	20	29	34	22
ATAC_peak_2213	33	29	23	28	12	12		ATAC_peak_2707	39	29	21	42	11	13		ATAC_peak_2516	36	24	21	29	31	23
ATAC_peak_2214	37	30	16	24	11	16		ATAC_peak_2708	20	9	12	10	8	10		ATAC_peak_2517	13	8	8	9	11	10
ATAC_peak_2215	63	30	22	43	16	22		ATAC_peak_2712	82	46	45	50	27	34		ATAC_peak_2525	2	2	5	4	3	5
ATAC_peak_2216	62	47	23	48	14	18		ATAC_peak_2718	52	40	17	35	20	20		ATAC_peak_2526	6	5	7	6	4	6
ATAC_peak_2218	36	15	13	27	17	13		ATAC_peak_2719	61	46	37	47	32	30		ATAC_peak_2527	2	0	2	5	4	1
ATAC_peak_2219	26	11	5	13	8	6		ATAC_peak_2720	51	40	37	45	27	27		ATAC_peak_2528	4	0	3	3	2	2
ATAC_peak_2223	13	3	5	5	4	6		ATAC_peak_2723	37	22	15	19	13	14		ATAC_peak_2529	2	0	0	2	0	3
ATAC_peak_2224	24	11	7	14	6	4		ATAC_peak_2729	26	12	7	9	4	7		ATAC_peak_2530	3	2	0	2	5	2
ATAC_peak_2225	30	28	8	11	2	5		ATAC_peak_2735	14	12	1	18	2	7		ATAC_peak_2531	4	2	3	5	8	5
ATAC_peak_2227	23	11	6	5	5	2		ATAC_peak_2740	14	11	11	16	12	10		ATAC_peak_2532	4	2	3	4	6	5
ATAC_peak_2228	19	11	6	7	4	3		ATAC_peak_2742	29	22	23	39	15	18		ATAC_peak_2533	7	4	5	11	4	7
ATAC_peak_2229	55	44	16	34	13	13		ATAC_peak_2743	26	16	9	17	9	6		ATAC_peak_2538	1	0	0	3	1	1
ATAC_peak_2230	18	9	6	7	2	4		ATAC_peak_2749	11	7	6	9	5	8		ATAC_peak_2539	1	6	5	13	4	3
ATAC_peak_2231	13	13	1	7	4	2		ATAC_peak_2750	9	8	12	15	2	7		ATAC_peak_2540	8	5	4	4	6	2
ATAC_peak_2232	10	16	4	10	4	7		ATAC_peak_2752	48	25	17	33	14	19		ATAC_peak_2542	7	6	3	3	5	1
ATAC_peak_2233	2	14	7	8	2	3		ATAC_peak_2753	17	20	18	18	5	9		ATAC_peak_2543	6	2	3	3	9	5
ATAC_peak_2234	4	3	1	5	2	5		ATAC_peak_2755	18	10	12	22	9	17		ATAC_peak_2549	7	4	4	4	4	1
ATAC_peak_2235	5	5	1	6	1	5		ATAC_peak_2758	35	32	15	19	15	23		ATAC_peak_2550	3	1	2	3	4	2
ATAC_peak_2237	35	22	14	25	15	14		ATAC_peak_2762	58	37	15	29	28	21		ATAC_peak_2563	2	2	2	2	1	2
ATAC_peak_2238	14	24	8	16	10	11		ATAC_peak_2763	18	12	14	15	4	8		ATAC_peak_2565	5	0	2	5	3	3
ATAC_peak_2243	10	9	6	6	6	4		ATAC_peak_2764	10	9	7	12	2	5		ATAC_peak_2567	5	3	1	5	2	4
ATAC_peak_2246	13	5	4	7	1	1		ATAC_peak_2765	6	1	4	5	5	2		ATAC_peak_2568	14	6	4	10	8	8
ATAC_peak_2247	41	23	15	17	6	9		ATAC_peak_2766	7	5	11	14	4	9		ATAC_peak_2569	24	29	10	19	13	17
ATAC_peak_2248	30	21	9	18	4	3		ATAC_peak_2775	9	7	10	8	5	4		ATAC_peak_2570	21	10	8	20	19	10
ATAC_peak_2249	7	8	6	5	5	0		ATAC_peak_2779	30	17	19	31	18	17		ATAC_peak_2576	8	4	7	9	8	8
ATAC_peak_2250	3	4	1	4	3	2		ATAC_peak_2782	40	39	13	26	10	10		ATAC_peak_2577	12	5	4	10	9	9
ATAC_peak_2251	24	21	9	18	10	15		ATAC_peak_2785	28	18	13	21	7	6		ATAC_peak_2580	3	0	3	1	0	3
ATAC_peak_2252	20	19	7	17	8	8		ATAC_peak_2786	29	21	11	25	11	10		ATAC_peak_2583	6	6	2	3	3	3
ATAC_peak_2253	14	12	11	8	7	6		ATAC_peak_2792	22	22	10	25	8	8		ATAC_peak_2586	6	4	2	4	7	2
ATAC_peak_2257	11	8	9	10	5	7		ATAC_peak_2793	20	13	9	22	6	12		ATAC_peak_2587	3	4	1	0	3	0
ATAC_peak_2258	9	9	5	9	8	5		ATAC_peak_2795	11	18	6	17	10	11		ATAC_peak_2588	5	4	1	3	2	3
ATAC_peak_2260	18	13	16	24	8	5		ATAC_peak_2796	15	5	10	11	5	5		ATAC_peak_2590	9	6	2	2	4	4
ATAC_peak_2261	15	14	15	23	6	6		ATAC_peak_2797	22	13	5	19	6	7		ATAC_peak_2591	11	5	2	6	6	3
ATAC_peak_2266	11	9	10	20	9	10		ATAC_peak_2799	27	16	11	27	10	8		ATAC_peak_2594	3	3	3	2	2	2
ATAC_peak_2267	15	6	6	16	6	4		ATAC_peak_2803	23	26	13	19	11	13		ATAC_peak_2595	7	3	4	5	4	0
ATAC_peak_2268	25	15	7	14	6	8		ATAC_peak_2808	57	35	28	36	13	19		ATAC_peak_2596	17	15	8	5	5	7
ATAC_peak_2270	15	16	17	16	4	7		ATAC_peak_2809	36	25	17	22	15	12		ATAC_peak_2598	2	0	2	2	0	1
ATAC_peak_2271	26	17	6	7	5	5		ATAC_peak_2810	34	28	11	19	16	16		ATAC_peak_2599	2	1	1	1	2	4
ATAC_peak_2272	29	25	21	31	7	16		ATAC_peak_2811	7	9	6	11	5	6		ATAC_peak_2601	10	14	8	15	8	16
ATAC_peak_2273	34	24	17	24	5	8		ATAC_peak_2813	46	29	9	20	6	18		ATAC_peak_2602	4	3	2	9	5	7
ATAC_peak_2276	14	9	4	6	3	4		ATAC_peak_2815	34	26	14	30	8	7		ATAC_peak_2603	11	14	3	9	8	9
ATAC_peak_2277	5	6	3	6	2	3		ATAC_peak_2816	20	18	7	11	11	11		ATAC_peak_2606	1	2	0	1	4	0
ATAC_peak_2280	7	10	9	14	1	7		ATAC_peak_2830	22	25	16	21	7	11		ATAC_peak_2607	2	2	2	4	2	2
ATAC_peak_2281	12	7	4	16	8	7		ATAC_peak_2834	65	36	16	40	22	13		ATAC_peak_2608	2	2	2	1	2	1
ATAC_peak_2297	21	14	5	9	13	13		ATAC_peak_2835	44	37	20	35	12	20		ATAC_peak_2615	0	5	4	5	1	0
ATAC_peak_2298	27	18	15	19	8	11		ATAC_peak_2846	17	13	9	16	8	13		ATAC_peak_2616	8	4	2	6	5	4
ATAC_peak_2299	40	23	17	26	11	12		ATAC_peak_2847	8	9	7	17	4	6		ATAC_peak_2618	4	5	0	5	3	4
ATAC_peak_2303	15	15	7	15	9	14		ATAC_peak_2852	5	6	8	2	3	0		ATAC_peak_2621	8	8	4	3	4	3
ATAC_peak_2305	39	14	11	19	7	3		ATAC_peak_2856	11	6	7	8	8	7		ATAC_peak_2623	2	1	1	2	4	2
ATAC_peak_2312	24	15	6	10	14	6		ATAC_peak_2857	21	24	15	27	11	10		ATAC_peak_2624	2	3	1	1	1	4
ATAC_peak_2314	5	7	2	4	0	3		ATAC_peak_2859	8	9	5	11	6	3		ATAC_peak_2625	3	4	1	2	2	2
ATAC_peak_2315	0	3	1	3	2	1		ATAC_peak_2860	19	12	6	9	12	7		ATAC_peak_2629	2	2	0	1	1	1
ATAC_peak_2322	19	9	9	11	4	4		ATAC_peak_2863	22	25	10	12	9	4		ATAC_peak_2630	2	0	0	3	3	3
ATAC_peak_2323	15	12	5	14	6	8		ATAC_peak_2870	11	11	5	6	7	10		ATAC_peak_2631	1	5	3	6	4	1
ATAC_peak_2324	2	3	3	2	0	0		ATAC_peak_2872	15	14	10	15	2	9		ATAC_peak_2633	2	2	0	0	3	4
ATAC_peak_2326	34	20	16	32	7	15		ATAC_peak_2876	14	7	8	4	9	7		ATAC_peak_2634	8	4	0	3	3	3
ATAC_peak_2329	15	16	11	13	7	8		ATAC_peak_2878	58	40	26	29	16	24		ATAC_peak_2635	5	2	1	4	7	1
ATAC_peak_2331	28	14	14	16	3	10		ATAC_peak_2879	41	29	22	20	11	15		ATAC_peak_2638	0	1	0	2	1	4
ATAC_peak_2332	19	18	5	17	7	13		ATAC_peak_2881	58	24	17	20	15	16		ATAC_peak_2639	4	3	4	7	2	0
ATAC_peak_2334	14	17	5	15	14	11		ATAC_peak_2883	5	11	8	11	8	4		ATAC_peak_2640	3	2	4	6	6	7
ATAC_peak_2340	21	11	3	11	5	6		ATAC_peak_2885	14	11	4	9	4	3		ATAC_peak_2641	11	2	2	9	6	2
ATAC_peak_2341	11	9	4	7	3	4		ATAC_peak_2886	19	21	8	18	9	5		ATAC_peak_2643	0	1	0	4	3	1
ATAC_peak_2342	19	16	8	12	1	8		ATAC_peak_2889	8	5	1	6	8	3		ATAC_peak_2644	2	4	7	4	1	2
ATAC_peak_2343	12	6	3	5	5	2		ATAC_peak_2893	5	7	4	12	3	5		ATAC_peak_2645	5	14	1	5	5	7
ATAC_peak_2344	15	14	5	5	5	1		ATAC_peak_2894	15	8	6	14	7	7		ATAC_peak_2656	5	4	3	8	6	4
ATAC_peak_2345	12	19	4	7	6	3		ATAC_peak_2895	9	9	3	12	5	3		ATAC_peak_2661	10	5	8	9	6	7
ATAC_peak_2346	7	8	4	3	6	7		ATAC_peak_2900	19	10	2	7	7	7		ATAC_peak_2668	24	13	3	11	7	14
ATAC_peak_2348	15	12	13	16	5	8		ATAC_peak_2902	19	11	4	2	6	5		ATAC_peak_2670	13	11	9	9	9	10
ATAC_peak_2349	15	12	3	19	6	4		ATAC_peak_2903	14	13	4	3	6	2		ATAC_peak_2672	0	1	3	11	2	2
ATAC_peak_2365	17	12	6	7	5	10		ATAC_peak_2913	8	6	9	15	6	8		ATAC_peak_2675	8	3	6	6	7	6
ATAC_peak_2368	15	12	6	13	17	8		ATAC_peak_2920	6	2	2	2	3	5		ATAC_peak_2678	3	2	11	27	13	11
ATAC_peak_2380	30	20	12	14	24	15		ATAC_peak_2923	4	9	3	3	3	4		ATAC_peak_2679	41	28	18	23	17	19
ATAC_peak_2388	2	4	6	4	5	4		ATAC_peak_2924	4	10	7	10	3	8		ATAC_peak_2680	17	10	9	13	10	18
ATAC_peak_2414	8	5	5	3	11	0		ATAC_peak_2925	11	4	5	3	1	1		ATAC_peak_2684	3	2	3	8	1	1
ATAC_peak_2416	22	12	4	9	8	0		ATAC_peak_2926	2	5	2	2	5	2		ATAC_peak_2685	3	5	4	2	10	4
ATAC_peak_2417	20	13	6	7	3	5		ATAC_peak_2927	6	7	6	12	9	3		ATAC_peak_2686	2	2	2	3	3	1
ATAC_peak_2418	11	9	3	4	6	1		ATAC_peak_2930	6	2	0	4	5	2		ATAC_peak_2687	7	6	3	6	2	3
ATAC_peak_2419	25	14	11	17	10	9		ATAC_peak_2942	16	25	13	15	6	5		ATAC_peak_2692	25	20	7	12	10	9
ATAC_peak_2420	19	20	11	19	10	7		ATAC_peak_2944	21	12	16	14	3	3		ATAC_peak_2693	38	38	16	21	22	17
ATAC_peak_2421	3	4	2	5	2	2		ATAC_peak_2945	13	6	4	10	2	3		ATAC_peak_2694	34	34	9	20	21	12
ATAC_peak_2423	3	4	1	1	2	0		ATAC_peak_2946	11	10	2	9	6	1		ATAC_peak_2695	37	18	16	19	9	11
ATAC_peak_2430	17	9	5	8	7	7		ATAC_peak_2949	4	5	4	5	3	5		ATAC_peak_2698	38	21	9	23	24	22
ATAC_peak_2435	2	1	0	1	4	0		ATAC_peak_2955	7	8	3	4	3	7		ATAC_peak_2715	64	59	27	33	17	31
ATAC_peak_2441	5	2	1	2	2	1		ATAC_peak_2956	9	8	0	4	5	4		ATAC_peak_2716	57	45	22	32	13	25
ATAC_peak_2455	5	4	1	1	5	0		ATAC_peak_2960	50	26	19	26	19	22		ATAC_peak_2717	68	36	37	46	17	29
ATAC_peak_2456	26	12	4	18	8	11		ATAC_peak_2961	4	3	6	7	3	6		ATAC_peak_2741	28	22	24	39	13	13
ATAC_peak_2460	14	6	7	5	3	8		ATAC_peak_2970	15	16	8	15	14	15		ATAC_peak_2747	14	7	10	8	5	5
ATAC_peak_2461	18	9	13	16	14	12		ATAC_peak_2971	11	5	6	7	5	5		ATAC_peak_2751	19	17	8	16	13	10
ATAC_peak_2462	9	4	7	12	4	8		ATAC_peak_2973	18	12	6	5	13	7		ATAC_peak_2754	33	17	12	26	15	16
ATAC_peak_2463	15	11	7	10	3	3		ATAC_peak_2974	28	23	12	22	12	12		ATAC_peak_2756	31	20	14	18	7	15
ATAC_peak_2468	3	3	3	6	0	1		ATAC_peak_2975	19	14	8	12	6	5		ATAC_peak_2757	17	9	3	10	14	13
ATAC_peak_2469	7	4	4	4	1	2		ATAC_peak_2980	6	6	1	2	1	1		ATAC_peak_2759	35	20	30	34	11	22
ATAC_peak_2470	3	2	2	1	1	0		ATAC_peak_2984	31	26	16	20	12	10		ATAC_peak_2761	39	28	10	24	24	19
ATAC_peak_2480	1	1	0	4	1	0		ATAC_peak_2986	6	11	3	8	6	2		ATAC_peak_2767	12	12	13	17	10	12
ATAC_peak_2481	1	2	0	5	1	0		ATAC_peak_2987	41	17	12	20	7	13		ATAC_peak_2768	23	20	12	23	9	20
ATAC_peak_2487	2	4	0	8	2	0		ATAC_peak_2988	42	18	18	21	15	10		ATAC_peak_2769	11	7	3	10	3	4
ATAC_peak_2491	19	18	10	7	14	10		ATAC_peak_2991	6	2	1	1	5	2		ATAC_peak_2770	9	7	6	17	6	11
ATAC_peak_2514	31	9	13	20	17	15		ATAC_peak_2992	6	2	2	2	7	4		ATAC_peak_2771	10	8	8	13	4	7
ATAC_peak_2518	19	6	8	12	6	12		ATAC_peak_2993	5	2	2	3	4	0		ATAC_peak_2772	5	7	4	11	3	4
ATAC_peak_2519	5	2	1	0	1	1		ATAC_peak_2994	7	2	3	4	5	4		ATAC_peak_2773	4	7	3	11	4	1
ATAC_peak_2520	11	9	3	6	3	5		ATAC_peak_2995	6	1	3	5	6	4		ATAC_peak_2778	13	3	9	5	4	2
ATAC_peak_2521	11	5	1	3	4	4		ATAC_peak_2996	10	3	1	10	5	6		ATAC_peak_2781	27	23	14	10	10	5
ATAC_peak_2522	5	6	5	3	5	4		ATAC_peak_2997	5	2	2	7	6	5		ATAC_peak_2784	23	15	5	21	3	9
ATAC_peak_2523	3	5	3	1	2	3		ATAC_peak_2998	2	7	1	5	1	7		ATAC_peak_2798	10	5	5	9	6	9
ATAC_peak_2536	25	17	4	11	5	4		ATAC_peak_3000	8	9	2	6	7	2		ATAC_peak_2807	31	29	17	24	7	12
ATAC_peak_2541	13	4	7	10	4	5		ATAC_peak_3002	2	0	0	2	1	1		ATAC_peak_2814	28	22	16	25	8	16
ATAC_peak_2545	20	11	10	12	11	14		ATAC_peak_3005	10	6	1	4	4	2		ATAC_peak_2839	12	8	7	14	11	3
ATAC_peak_2548	18	13	7	12	8	8		ATAC_peak_3007	15	10	5	7	7	3		ATAC_peak_2850	2	2	4	12	3	1
ATAC_peak_2552	4	2	1	2	1	2		ATAC_peak_3013	12	4	5	7	4	2		ATAC_peak_2855	11	9	5	12	5	6
ATAC_peak_2560	3	2	0	1	0	2		ATAC_peak_3014	7	1	3	3	5	3		ATAC_peak_2861	6	10	9	10	6	11
ATAC_peak_2562	4	2	6	14	4	0		ATAC_peak_3019	8	2	4	4	6	1		ATAC_peak_2869	23	16	9	6	11	7
ATAC_peak_2564	2	0	2	2	1	2		ATAC_peak_3024	20	22	5	17	12	9		ATAC_peak_2874	14	14	7	10	6	8
ATAC_peak_2571	18	7	2	6	5	7		ATAC_peak_3025	2	5	2	4	4	3		ATAC_peak_2890	6	17	15	13	11	5
ATAC_peak_2572	9	6	6	10	1	5		ATAC_peak_3031	6	5	3	6	5	5		ATAC_peak_2891	5	6	4	16	12	4
ATAC_peak_2575	16	17	8	12	10	13		ATAC_peak_3032	3	6	5	7	6	7		ATAC_peak_2897	25	19	8	7	6	11
ATAC_peak_2610	2	3	2	3	4	1		ATAC_peak_3037	19	12	10	19	16	13		ATAC_peak_2898	30	28	5	10	14	14
ATAC_peak_2611	3	1	0	4	3	0		ATAC_peak_3041	11	8	8	14	6	11		ATAC_peak_2899	27	23	3	13	13	12
ATAC_peak_2612	8	6	3	12	9	2		ATAC_peak_3053	42	25	10	33	26	28		ATAC_peak_2901	22	11	2	7	10	8
ATAC_peak_2614	11	11	4	7	7	3		ATAC_peak_3054	9	14	8	7	6	8		ATAC_peak_2904	17	6	5	15	9	14
ATAC_peak_2619	6	5	3	9	4	4		ATAC_peak_3056	8	8	5	8	6	5		ATAC_peak_2906	49	32	16	14	23	36
ATAC_peak_2622	6	5	5	1	3	2		ATAC_peak_3059	6	3	4	3	3	1		ATAC_peak_2907	40	23	17	19	27	38
ATAC_peak_2637	2	3	1	4	3	1		ATAC_peak_3066	23	13	8	18	6	6		ATAC_peak_2908	9	9	6	14	8	6
ATAC_peak_2647	20	7	3	7	7	5		ATAC_peak_3068	52	30	24	33	22	22		ATAC_peak_2909	15	6	7	6	4	8
ATAC_peak_2648	22	16	10	11	10	10		ATAC_peak_3073	22	13	8	17	17	9		ATAC_peak_2910	11	8	7	7	8	11
ATAC_peak_2649	25	10	5	9	10	6		ATAC_peak_3078	8	7	15	6	5	7		ATAC_peak_2911	8	13	4	6	8	14
ATAC_peak_2651	7	6	1	2	1	0		ATAC_peak_3081	5	9	7	9	10	4		ATAC_peak_2912	12	9	6	8	13	7
ATAC_peak_2652	4	0	2	1	2	0		ATAC_peak_3083	6	2	1	3	0	2		ATAC_peak_2914	9	8	5	12	6	4
ATAC_peak_2658	11	7	3	10	1	3		ATAC_peak_3084	6	2	0	0	2	1		ATAC_peak_2916	10	7	7	11	5	5
ATAC_peak_2659	11	12	6	10	2	0		ATAC_peak_3087	1	1	1	4	3	0		ATAC_peak_2922	5	3	4	8	3	6
ATAC_peak_2660	5	3	5	4	4	0		ATAC_peak_3088	2	2	3	1	1	0		ATAC_peak_2954	12	2	1	4	5	5
ATAC_peak_2665	13	19	11	17	13	5		ATAC_peak_3089	6	3	5	5	2	3		ATAC_peak_2957	27	10	4	15	15	17
ATAC_peak_2688	16	8	3	9	6	5		ATAC_peak_3091	13	12	9	7	5	7		ATAC_peak_2962	4	0	3	1	2	0
ATAC_peak_2689	50	46	10	16	5	9		ATAC_peak_3099	8	1	6	6	4	3		ATAC_peak_2963	2	1	1	5	4	1
ATAC_peak_2690	35	25	10	25	8	4		ATAC_peak_3100	4	7	1	8	5	3		ATAC_peak_2964	1	3	2	5	2	9
ATAC_peak_2696	60	34	19	23	22	26		ATAC_peak_3102	32	12	11	19	15	13		ATAC_peak_2965	1	1	1	1	4	1
ATAC_peak_2701	6	7	3	5	4	2		ATAC_peak_3103	18	11	1	11	3	6		ATAC_peak_2966	8	8	5	10	4	7
ATAC_peak_2704	26	15	14	21	3	7		ATAC_peak_3104	21	11	6	11	8	9		ATAC_peak_2967	2	2	4	2	4	3
ATAC_peak_2709	38	27	17	25	9	17		ATAC_peak_3112	8	9	1	7	4	5		ATAC_peak_2968	7	3	1	4	7	4
ATAC_peak_2710	63	31	23	41	29	30		ATAC_peak_3114	14	10	3	9	5	8		ATAC_peak_2969	9	4	5	10	3	10
ATAC_peak_2711	57	26	22	36	22	32		ATAC_peak_3124	6	3	3	4	4	1		ATAC_peak_2972	10	6	7	7	7	7
ATAC_peak_2713	35	36	12	32	17	25		ATAC_peak_3125	6	3	5	9	4	4		ATAC_peak_2976	38	24	15	24	22	18
ATAC_peak_2714	64	31	23	58	22	32		ATAC_peak_3127	6	3	5	4	4	3		ATAC_peak_2978	3	5	2	4	4	4
ATAC_peak_2721	55	19	23	19	23	21		ATAC_peak_3128	13	9	4	17	3	5		ATAC_peak_2982	13	5	3	3	4	4
ATAC_peak_2722	48	28	21	23	19	27		ATAC_peak_3133	12	5	1	8	3	0		ATAC_peak_2999	4	2	1	8	6	9
ATAC_peak_2724	66	44	29	50	22	28		ATAC_peak_3135	11	8	3	10	4	10		ATAC_peak_3001	3	2	2	0	5	2
ATAC_peak_2725	27	24	19	26	12	10		ATAC_peak_3137	8	15	7	15	3	10		ATAC_peak_3003	9	5	2	9	7	8
ATAC_peak_2726	38	18	11	12	6	6		ATAC_peak_3139	9	6	3	3	6	5		ATAC_peak_3004	6	4	2	8	5	5
ATAC_peak_2727	21	23	4	8	6	6		ATAC_peak_3140	32	22	9	20	10	8		ATAC_peak_3006	6	1	2	4	1	3
ATAC_peak_2728	16	10	5	10	2	3		ATAC_peak_3143	10	12	3	5	2	6		ATAC_peak_3008	3	1	4	11	0	3
ATAC_peak_2730	33	26	11	14	8	9		ATAC_peak_3144	3	3	0	4	3	3		ATAC_peak_3009	6	3	3	7	1	3
ATAC_peak_2731	45	26	10	15	4	4		ATAC_peak_3150	29	17	7	11	18	5		ATAC_peak_3010	12	7	4	5	5	3
ATAC_peak_2732	27	14	12	29	3	4		ATAC_peak_3154	23	18	9	14	4	9		ATAC_peak_3011	30	17	9	15	12	11
ATAC_peak_2733	89	39	29	47	9	8		ATAC_peak_3155	31	20	17	17	7	13		ATAC_peak_3016	9	9	8	9	2	8
ATAC_peak_2734	88	44	29	47	9	13		ATAC_peak_3156	7	11	7	4	2	12		ATAC_peak_3017	5	2	4	6	3	4
ATAC_peak_2736	54	28	19	35	4	8		ATAC_peak_3157	25	11	9	18	8	4		ATAC_peak_3026	4	5	8	10	9	7
ATAC_peak_2737	79	74	35	50	12	13		ATAC_peak_3159	24	16	8	14	6	7		ATAC_peak_3027	19	22	10	11	16	16
ATAC_peak_2738	43	25	18	35	8	9		ATAC_peak_3162	42	21	11	21	6	11		ATAC_peak_3028	9	14	5	13	15	15
ATAC_peak_2739	39	21	16	27	7	9		ATAC_peak_3164	45	22	12	26	14	13		ATAC_peak_3029	10	6	7	16	13	13
ATAC_peak_2744	26	25	13	11	7	6		ATAC_peak_3165	44	23	15	33	16	17		ATAC_peak_3030	7	3	8	16	11	18
ATAC_peak_2745	25	12	11	8	7	6		ATAC_peak_3166	23	20	9	14	10	8		ATAC_peak_3033	3	2	2	4	5	2
ATAC_peak_2746	24	10	11	16	5	14		ATAC_peak_3167	24	22	8	16	16	14		ATAC_peak_3034	6	7	3	14	11	10
ATAC_peak_2748	23	26	9	12	3	6		ATAC_peak_3168	16	11	8	13	6	13		ATAC_peak_3035	16	12	5	15	16	20
ATAC_peak_2760	57	40	29	39	25	34		ATAC_peak_3169	18	13	9	17	5	14		ATAC_peak_3036	7	2	4	2	8	6
ATAC_peak_2774	14	11	6	6	6	7		ATAC_peak_3171	58	26	40	31	28	31		ATAC_peak_3038	23	13	13	19	13	13
ATAC_peak_2776	22	17	15	23	15	9		ATAC_peak_3172	39	31	12	17	27	12		ATAC_peak_3043	14	7	3	11	9	13
ATAC_peak_2777	18	23	19	28	11	7		ATAC_peak_3177	52	28	17	29	28	13		ATAC_peak_3044	29	33	10	17	19	25
ATAC_peak_2780	14	20	3	8	3	7		ATAC_peak_3186	33	21	8	11	19	16		ATAC_peak_3045	34	16	9	15	25	14
ATAC_peak_2783	71	56	21	33	11	18		ATAC_peak_3192	19	11	8	6	11	16		ATAC_peak_3047	19	7	14	17	12	14
ATAC_peak_2787	27	15	11	17	12	9		ATAC_peak_3194	22	19	13	18	12	13		ATAC_peak_3048	13	11	10	14	10	8
ATAC_peak_2788	39	17	10	15	5	5		ATAC_peak_3199	3	4	3	2	1	3		ATAC_peak_3049	9	12	6	12	14	25
ATAC_peak_2789	80	58	24	48	17	26		ATAC_peak_3210	4	8	4	10	4	4		ATAC_peak_3050	8	13	3	10	16	19
ATAC_peak_2790	78	54	23	39	22	21		ATAC_peak_3212	14	10	5	11	4	5		ATAC_peak_3051	56	34	17	39	26	36
ATAC_peak_2791	59	35	11	15	8	14		ATAC_peak_3214	5	7	2	8	1	2		ATAC_peak_3052	50	35	19	37	29	35
ATAC_peak_2794	46	28	17	31	11	15		ATAC_peak_3216	8	6	9	10	6	4		ATAC_peak_3055	6	5	5	12	7	4
ATAC_peak_2800	16	12	16	19	4	7		ATAC_peak_3217	10	4	4	4	3	6		ATAC_peak_3067	23	17	9	18	5	7
ATAC_peak_2801	11	11	5	13	6	6		ATAC_peak_3222	34	26	14	21	9	15		ATAC_peak_3076	15	9	13	22	8	11
ATAC_peak_2802	19	15	11	11	5	3		ATAC_peak_3223	23	9	5	11	5	8		ATAC_peak_3082	6	4	6	7	2	4
ATAC_peak_2804	29	18	10	18	10	16		ATAC_peak_3225	4	1	5	5	2	4		ATAC_peak_3086	6	2	2	3	7	0
ATAC_peak_2805	54	52	24	45	11	13		ATAC_peak_3232	12	13	9	14	7	4		ATAC_peak_3092	11	12	12	17	9	4
ATAC_peak_2806	46	40	18	35	6	13		ATAC_peak_3243	23	21	9	6	8	5		ATAC_peak_3101	12	10	6	7	8	3
ATAC_peak_2812	26	24	15	19	7	8		ATAC_peak_3244	18	16	4	8	12	8		ATAC_peak_3105	10	12	7	7	9	8
ATAC_peak_2817	74	54	16	38	12	15		ATAC_peak_3246	8	12	6	6	7	7		ATAC_peak_3106	2	3	3	7	3	5
ATAC_peak_2818	73	57	17	37	8	15		ATAC_peak_3251	46	24	18	27	9	13		ATAC_peak_3109	2	1	2	2	5	2
ATAC_peak_2819	55	26	10	25	1	6		ATAC_peak_3254	37	31	22	34	9	14		ATAC_peak_3113	10	6	6	5	10	10
ATAC_peak_2820	94	41	26	41	18	10		ATAC_peak_3255	40	17	14	16	5	14		ATAC_peak_3116	12	7	8	6	5	3
ATAC_peak_2821	57	37	12	22	19	13		ATAC_peak_3256	35	20	17	23	12	8		ATAC_peak_3117	13	4	4	2	12	11
ATAC_peak_2822	80	68	35	50	15	15		ATAC_peak_3257	35	22	15	22	15	9		ATAC_peak_3118	28	16	16	27	28	29
ATAC_peak_2823	75	70	22	31	15	10		ATAC_peak_3264	7	9	4	9	6	7		ATAC_peak_3119	35	19	11	14	17	15
ATAC_peak_2824	70	38	25	46	8	13		ATAC_peak_3270	16	16	12	13	10	8		ATAC_peak_3122	23	11	14	23	10	18
ATAC_peak_2825	75	47	22	55	11	17		ATAC_peak_3274	14	14	11	10	8	12		ATAC_peak_3123	21	13	5	13	6	10
ATAC_peak_2826	29	18	12	21	7	12		ATAC_peak_3286	28	23	17	25	9	18		ATAC_peak_3126	4	4	3	6	8	4
ATAC_peak_2827	41	38	19	35	5	11		ATAC_peak_3294	7	7	6	14	6	7		ATAC_peak_3132	5	5	4	5	7	4
ATAC_peak_2828	38	42	14	29	9	12		ATAC_peak_3299	17	15	6	12	15	8		ATAC_peak_3141	49	34	25	33	17	29
ATAC_peak_2829	50	44	8	29	10	12		ATAC_peak_3300	5	5	6	7	5	4		ATAC_peak_3142	13	4	8	10	6	10
ATAC_peak_2831	21	18	10	25	8	11		ATAC_peak_3301	10	20	14	26	6	13		ATAC_peak_3145	19	13	10	17	5	3
ATAC_peak_2832	25	26	6	17	6	9		ATAC_peak_3306	5	7	2	8	4	5		ATAC_peak_3146	16	9	6	13	8	4
ATAC_peak_2833	26	22	11	20	15	10		ATAC_peak_3307	7	11	3	11	12	4		ATAC_peak_3147	5	4	3	4	10	6
ATAC_peak_2836	33	36	20	17	8	12		ATAC_peak_3308	10	7	7	14	9	13		ATAC_peak_3151	3	3	4	5	4	2
ATAC_peak_2837	56	30	18	27	4	15		ATAC_peak_3310	13	4	3	14	6	5		ATAC_peak_3152	11	3	6	7	1	3
ATAC_peak_2838	14	21	12	20	6	7		ATAC_peak_3311	8	4	4	13	6	2		ATAC_peak_3153	15	5	8	7	6	6
ATAC_peak_2840	34	34	12	14	6	3		ATAC_peak_3318	4	5	5	5	2	3		ATAC_peak_3160	20	10	5	19	8	11
ATAC_peak_2841	56	42	13	20	7	3		ATAC_peak_3326	23	10	11	8	11	8		ATAC_peak_3163	37	26	12	25	12	11
ATAC_peak_2842	22	30	4	10	4	3		ATAC_peak_3341	9	8	6	13	6	5		ATAC_peak_3170	47	25	32	39	36	27
ATAC_peak_2843	16	15	11	5	6	4		ATAC_peak_3343	11	5	2	8	5	7		ATAC_peak_3173	35	26	7	18	27	10
ATAC_peak_2844	23	17	11	6	7	2		ATAC_peak_3344	18	22	9	7	3	5		ATAC_peak_3174	17	18	12	15	13	17
ATAC_peak_2845	20	18	4	8	4	3		ATAC_peak_3345	19	16	11	14	11	9		ATAC_peak_3175	30	14	21	18	28	21
ATAC_peak_2848	22	25	8	10	1	0		ATAC_peak_3348	19	15	8	12	7	4		ATAC_peak_3176	52	27	20	31	31	20
ATAC_peak_2849	37	21	8	12	4	6		ATAC_peak_3352	6	2	4	7	0	2		ATAC_peak_3179	19	9	6	8	6	9
ATAC_peak_2851	6	4	4	11	2	2		ATAC_peak_3360	3	5	3	6	2	5		ATAC_peak_3181	59	26	22	25	28	28
ATAC_peak_2853	52	35	16	24	12	12		ATAC_peak_3361	22	15	12	14	11	9		ATAC_peak_3183	42	31	19	30	24	18
ATAC_peak_2854	44	23	14	14	12	10		ATAC_peak_3362	21	12	11	9	10	4		ATAC_peak_3187	18	19	3	22	14	17
ATAC_peak_2858	8	18	2	7	2	3		ATAC_peak_3365	1	7	9	6	3	7		ATAC_peak_3188	30	18	17	33	19	22
ATAC_peak_2862	28	20	10	14	7	6		ATAC_peak_3371	41	35	9	16	9	12		ATAC_peak_3189	34	16	7	19	14	20
ATAC_peak_2864	21	16	11	12	8	7		ATAC_peak_3383	17	16	9	11	4	9		ATAC_peak_3191	22	10	7	20	14	13
ATAC_peak_2865	19	10	6	18	9	7		ATAC_peak_3384	9	12	11	17	4	5		ATAC_peak_3193	20	14	6	18	9	16
ATAC_peak_2866	4	5	3	11	3	6		ATAC_peak_3401	27	28	14	17	14	19		ATAC_peak_3195	7	2	3	13	5	5
ATAC_peak_2867	11	2	4	10	6	5		ATAC_peak_3404	8	6	2	9	1	1		ATAC_peak_3196	5	3	8	11	7	2
ATAC_peak_2868	27	19	8	7	3	6		ATAC_peak_3405	20	16	4	13	15	4		ATAC_peak_3198	6	4	2	7	2	5
ATAC_peak_2871	16	25	4	20	3	4		ATAC_peak_3406	21	26	9	14	7	8		ATAC_peak_3201	9	8	5	10	5	4
ATAC_peak_2873	19	12	6	9	3	4		ATAC_peak_3409	17	12	8	13	3	6		ATAC_peak_3202	5	4	1	4	3	9
ATAC_peak_2875	26	8	11	16	8	6		ATAC_peak_3412	13	9	7	13	4	4		ATAC_peak_3205	18	16	10	16	7	3
ATAC_peak_2877	74	45	22	18	20	17		ATAC_peak_3417	22	13	1	12	6	3		ATAC_peak_3206	7	7	3	7	2	2
ATAC_peak_2880	47	26	15	22	7	18		ATAC_peak_3427	55	25	12	20	7	12		ATAC_peak_3207	12	4	0	5	2	2
ATAC_peak_2882	38	25	10	16	16	15		ATAC_peak_3433	13	10	11	14	7	6		ATAC_peak_3221	82	54	21	34	28	26
ATAC_peak_2884	24	17	8	19	1	5		ATAC_peak_3442	4	13	0	12	5	1		ATAC_peak_3226	7	8	5	3	1	4
ATAC_peak_2887	31	22	9	15	12	8		ATAC_peak_3447	18	18	7	10	5	5		ATAC_peak_3227	7	2	7	3	3	2
ATAC_peak_2888	8	4	2	8	8	5		ATAC_peak_3448	13	5	3	11	8	5		ATAC_peak_3229	25	14	2	8	10	8
ATAC_peak_2892	24	14	15	8	9	4		ATAC_peak_3450	13	7	4	7	9	5		ATAC_peak_3236	48	39	21	19	20	26
ATAC_peak_2896	31	28	7	18	7	7		ATAC_peak_3452	20	7	10	14	20	18		ATAC_peak_3260	42	23	18	27	15	22
ATAC_peak_2905	80	46	20	25	47	52		ATAC_peak_3455	10	15	7	11	3	8		ATAC_peak_3263	12	13	12	14	6	7
ATAC_peak_2915	9	5	1	10	3	2		ATAC_peak_3457	10	11	6	8	4	3		ATAC_peak_3265	8	8	9	14	3	12
ATAC_peak_2917	6	3	3	5	2	3		ATAC_peak_3471	15	9	0	7	11	6		ATAC_peak_3266	12	10	7	16	13	10
ATAC_peak_2918	5	7	5	6	2	2		ATAC_peak_3475	23	7	10	23	8	9		ATAC_peak_3267	16	7	5	13	22	24
ATAC_peak_2919	14	4	3	3	3	4		ATAC_peak_3480	18	19	6	12	5	5		ATAC_peak_3268	35	19	23	30	41	44
ATAC_peak_2921	10	6	2	5	3	4		ATAC_peak_3481	29	18	3	18	6	8		ATAC_peak_3269	33	22	23	34	41	42
ATAC_peak_2928	15	8	6	7	3	7		ATAC_peak_3482	19	18	4	15	7	6		ATAC_peak_3271	32	32	19	28	43	36
ATAC_peak_2929	11	6	3	13	4	3		ATAC_peak_3485	32	15	8	25	7	13		ATAC_peak_3272	22	11	14	27	11	10
ATAC_peak_2931	18	9	9	12	1	5		ATAC_peak_3488	23	13	11	16	8	14		ATAC_peak_3273	11	12	6	11	5	18
ATAC_peak_2932	26	15	6	7	9	4		ATAC_peak_3489	18	15	17	18	7	8		ATAC_peak_3275	11	13	7	9	10	11
ATAC_peak_2933	42	21	10	14	5	4		ATAC_peak_3490	28	27	21	36	19	24		ATAC_peak_3276	13	8	4	12	8	14
ATAC_peak_2934	23	20	7	10	2	2		ATAC_peak_3491	10	7	2	3	6	3		ATAC_peak_3277	39	20	6	19	38	30
ATAC_peak_2935	15	11	6	12	3	1		ATAC_peak_3492	10	7	12	7	3	9		ATAC_peak_3278	42	21	14	23	42	34
ATAC_peak_2936	24	12	4	9	2	3		ATAC_peak_3499	21	4	4	5	8	3		ATAC_peak_3279	10	6	7	6	13	16
ATAC_peak_2937	19	18	6	10	3	5		ATAC_peak_3503	89	50	36	63	41	49		ATAC_peak_3280	9	5	6	5	16	30
ATAC_peak_2938	19	15	7	9	2	3		ATAC_peak_3506	28	14	11	10	6	17		ATAC_peak_3281	6	5	4	8	13	25
ATAC_peak_2939	17	10	9	5	3	3		ATAC_peak_3509	45	35	23	23	11	16		ATAC_peak_3282	8	2	7	8	9	10
ATAC_peak_2940	24	13	12	18	2	2		ATAC_peak_3511	96	65	35	61	22	36		ATAC_peak_3284	32	17	4	18	3	21
ATAC_peak_2941	18	15	5	13	1	1		ATAC_peak_3513	45	44	23	26	36	32		ATAC_peak_3285	13	10	6	14	6	13
ATAC_peak_2943	14	14	13	13	1	9		ATAC_peak_3516	1	2	1	4	1	5		ATAC_peak_3287	6	5	2	4	6	8
ATAC_peak_2947	62	27	10	23	18	23		ATAC_peak_3523	10	18	4	12	6	6		ATAC_peak_3290	24	17	12	13	10	10
ATAC_peak_2948	23	10	10	23	15	11		ATAC_peak_3525	23	14	8	27	9	12		ATAC_peak_3291	20	15	13	11	12	5
ATAC_peak_2950	11	10	5	6	8	7		ATAC_peak_3526	5	5	3	2	2	0		ATAC_peak_3296	3	4	9	6	0	2
ATAC_peak_2951	12	16	4	7	1	9		ATAC_peak_3527	32	26	10	19	5	3		ATAC_peak_3297	15	8	7	19	8	9
ATAC_peak_2952	28	21	14	27	14	8		ATAC_peak_3530	5	3	2	1	4	2		ATAC_peak_3298	3	8	6	4	5	7
ATAC_peak_2953	9	5	6	10	3	4		ATAC_peak_3531	16	7	7	6	7	10		ATAC_peak_3319	9	6	4	13	3	7
ATAC_peak_2958	35	14	8	20	7	8		ATAC_peak_3540	22	21	12	20	7	9		ATAC_peak_3327	43	20	5	10	8	13
ATAC_peak_2959	72	37	22	34	25	26		ATAC_peak_3541	52	32	21	28	12	21		ATAC_peak_3330	44	28	21	21	11	25
ATAC_peak_2977	12	9	7	12	5	5		ATAC_peak_3542	43	26	14	21	10	16		ATAC_peak_3331	25	13	5	24	14	21
ATAC_peak_2979	5	8	2	7	4	2		ATAC_peak_3544	14	14	17	22	11	11		ATAC_peak_3334	27	23	14	28	16	20
ATAC_peak_2981	4	3	3	4	0	2		ATAC_peak_3547	5	5	3	12	5	2		ATAC_peak_3337	21	16	15	26	13	14
ATAC_peak_2983	20	18	9	10	11	7		ATAC_peak_3549	26	19	12	20	12	7		ATAC_peak_3339	32	16	12	29	13	10
ATAC_peak_2985	21	12	11	13	5	6		ATAC_peak_3551	6	7	5	8	3	3		ATAC_peak_3342	4	5	2	7	5	6
ATAC_peak_2989	44	33	13	24	16	14		ATAC_peak_3561	13	9	2	12	2	10		ATAC_peak_3350	10	11	14	17	5	3
ATAC_peak_2990	37	23	9	21	6	7		ATAC_peak_3563	22	21	11	27	11	5		ATAC_peak_3351	3	1	9	11	10	5
ATAC_peak_3012	8	16	5	11	3	6		ATAC_peak_3565	3	8	1	4	0	1		ATAC_peak_3353	12	11	10	18	18	12
ATAC_peak_3015	7	11	3	12	3	10		ATAC_peak_3570	4	3	4	6	4	2		ATAC_peak_3354	11	10	11	16	26	16
ATAC_peak_3018	14	9	4	19	2	11		ATAC_peak_3572	4	7	2	6	0	3		ATAC_peak_3355	8	10	7	10	6	4
ATAC_peak_3020	17	7	9	15	2	1		ATAC_peak_3579	24	35	27	35	14	25		ATAC_peak_3356	7	3	4	9	4	2
ATAC_peak_3021	20	13	7	12	8	3		ATAC_peak_3585	11	6	14	7	8	17		ATAC_peak_3357	7	6	5	4	6	9
ATAC_peak_3022	24	15	11	11	5	2		ATAC_peak_3588	58	29	16	39	23	29		ATAC_peak_3358	7	12	6	9	5	8
ATAC_peak_3023	38	27	16	8	3	9		ATAC_peak_3592	12	4	3	14	10	9		ATAC_peak_3359	1	3	4	9	6	2
ATAC_peak_3039	17	19	7	14	8	17		ATAC_peak_3595	10	5	12	10	4	12		ATAC_peak_3368	16	11	5	10	7	10
ATAC_peak_3040	12	15	9	9	5	12		ATAC_peak_3596	19	13	6	11	11	5		ATAC_peak_3369	20	14	17	31	15	20
ATAC_peak_3042	9	8	5	9	5	12		ATAC_peak_3601	7	2	1	1	3	2		ATAC_peak_3372	17	11	7	6	11	11
ATAC_peak_3046	43	18	14	15	19	23		ATAC_peak_3602	9	2	3	6	2	4		ATAC_peak_3373	0	0	3	6	6	1
ATAC_peak_3057	9	5	3	2	2	5		ATAC_peak_3603	18	16	17	19	4	10		ATAC_peak_3374	3	5	1	5	3	2
ATAC_peak_3058	6	2	2	3	1	1		ATAC_peak_3604	44	31	20	31	15	20		ATAC_peak_3377	41	34	23	27	13	6
ATAC_peak_3060	3	10	4	8	4	1		ATAC_peak_3605	26	18	9	16	14	12		ATAC_peak_3379	4	10	3	9	9	7
ATAC_peak_3061	7	7	7	6	8	2		ATAC_peak_3606	37	13	13	17	15	15		ATAC_peak_3403	5	5	5	7	2	7
ATAC_peak_3062	8	6	4	6	5	1		ATAC_peak_3612	2	4	2	4	2	0		ATAC_peak_3408	21	14	10	16	3	7
ATAC_peak_3063	39	29	13	17	11	12		ATAC_peak_3614	28	8	12	11	6	15		ATAC_peak_3410	6	8	7	7	6	9
ATAC_peak_3064	40	26	13	25	13	9		ATAC_peak_3615	18	5	8	8	6	8		ATAC_peak_3411	16	11	4	10	7	20
ATAC_peak_3065	41	16	7	24	6	6		ATAC_peak_3616	7	14	7	7	12	10		ATAC_peak_3413	2	5	4	4	3	6
ATAC_peak_3069	20	19	13	12	10	7		ATAC_peak_3624	7	7	6	11	6	6		ATAC_peak_3423	3	5	6	4	5	5
ATAC_peak_3070	14	10	6	7	4	4		ATAC_peak_3626	3	2	5	13	5	8		ATAC_peak_3435	20	19	7	14	8	12
ATAC_peak_3071	19	5	1	8	4	7		ATAC_peak_3632	12	5	5	10	4	5		ATAC_peak_3436	25	11	6	3	6	11
ATAC_peak_3072	11	14	11	13	9	4		ATAC_peak_3633	2	6	1	8	5	2		ATAC_peak_3437	21	16	7	9	1	6
ATAC_peak_3074	44	29	24	32	16	17		ATAC_peak_3635	5	3	4	9	3	5		ATAC_peak_3438	7	6	2	8	4	6
ATAC_peak_3075	14	15	5	10	7	14		ATAC_peak_3636	8	0	2	8	4	1		ATAC_peak_3443	5	3	1	12	4	6
ATAC_peak_3077	15	10	3	7	3	7		ATAC_peak_3639	5	6	3	4	9	10		ATAC_peak_3444	5	4	4	4	5	7
ATAC_peak_3079	40	23	15	23	10	12		ATAC_peak_3640	9	9	3	9	7	1		ATAC_peak_3445	7	5	1	6	5	2
ATAC_peak_3080	22	12	11	13	6	11		ATAC_peak_3644	14	2	1	9	7	7		ATAC_peak_3446	4	1	1	1	3	3
ATAC_peak_3085	11	8	5	5	2	5		ATAC_peak_3645	7	9	1	10	5	8		ATAC_peak_3449	7	6	5	4	5	5
ATAC_peak_3090	14	7	6	7	1	1		ATAC_peak_3646	14	12	9	14	13	7		ATAC_peak_3451	25	9	3	10	18	12
ATAC_peak_3093	27	20	10	27	9	17		ATAC_peak_3649	28	9	10	13	5	17		ATAC_peak_3453	14	8	3	11	24	19
ATAC_peak_3094	29	17	11	14	9	9		ATAC_peak_3653	37	21	18	35	25	26		ATAC_peak_3454	17	18	16	16	17	10
ATAC_peak_3095	21	24	8	11	6	2		ATAC_peak_3656	7	3	5	5	6	3		ATAC_peak_3458	5	3	2	5	3	6
ATAC_peak_3096	12	10	3	10	3	2		ATAC_peak_3657	6	3	6	4	5	2		ATAC_peak_3459	6	3	4	8	1	2
ATAC_peak_3097	7	10	10	11	7	3		ATAC_peak_3659	4	4	5	6	3	5		ATAC_peak_3460	8	8	9	8	4	4
ATAC_peak_3098	21	13	9	26	8	7		ATAC_peak_3660	8	4	4	7	8	4		ATAC_peak_3461	7	5	0	2	2	4
ATAC_peak_3107	0	1	0	4	1	2		ATAC_peak_3661	8	5	4	8	8	4		ATAC_peak_3464	52	34	16	19	13	21
ATAC_peak_3108	2	0	5	3	1	1		ATAC_peak_3664	9	8	4	2	2	4		ATAC_peak_3465	38	25	13	13	9	17
ATAC_peak_3110	8	9	5	3	2	4		ATAC_peak_3665	4	4	3	7	4	3		ATAC_peak_3466	7	5	7	9	6	2
ATAC_peak_3111	6	5	3	4	1	2		ATAC_peak_3673	19	10	10	15	6	8		ATAC_peak_3467	3	5	1	4	2	3
ATAC_peak_3115	45	26	13	17	9	10		ATAC_peak_3677	10	4	2	6	2	3		ATAC_peak_3468	7	6	6	7	6	4
ATAC_peak_3120	35	29	10	20	11	8		ATAC_peak_3681	43	26	15	18	12	24		ATAC_peak_3470	3	6	4	6	5	2
ATAC_peak_3121	53	15	11	24	23	22		ATAC_peak_3685	21	9	10	11	10	7		ATAC_peak_3472	22	14	13	16	3	8
ATAC_peak_3129	27	13	6	10	4	5		ATAC_peak_3686	21	17	8	9	16	8		ATAC_peak_3476	21	9	11	20	8	7
ATAC_peak_3130	23	14	2	8	3	4		ATAC_peak_3687	22	13	7	11	7	10		ATAC_peak_3493	17	11	16	17	12	12
ATAC_peak_3131	25	12	2	6	9	7		ATAC_peak_3689	38	35	15	16	23	23		ATAC_peak_3494	8	7	3	5	4	3
ATAC_peak_3134	6	8	5	6	3	7		ATAC_peak_3693	5	3	5	5	2	4		ATAC_peak_3495	10	6	3	4	6	2
ATAC_peak_3136	20	9	3	8	7	3		ATAC_peak_3699	48	28	26	35	9	16		ATAC_peak_3496	16	6	5	21	4	6
ATAC_peak_3138	21	16	6	10	5	3		ATAC_peak_3701	45	29	20	21	11	13		ATAC_peak_3497	14	6	3	8	6	13
ATAC_peak_3148	22	16	12	23	14	5		ATAC_peak_3704	12	18	5	6	4	3		ATAC_peak_3498	15	9	1	3	4	4
ATAC_peak_3149	15	9	8	12	7	6		ATAC_peak_3706	44	29	14	29	32	30		ATAC_peak_3500	1	1	1	4	1	3
ATAC_peak_3158	9	9	5	13	8	7		ATAC_peak_3710	40	34	18	19	6	16		ATAC_peak_3504	46	25	5	11	14	14
ATAC_peak_3161	19	7	6	12	3	10		ATAC_peak_3712	9	13	8	15	3	7		ATAC_peak_3507	35	38	11	26	12	16
ATAC_peak_3178	15	18	14	20	4	9		ATAC_peak_3715	20	12	6	16	11	7		ATAC_peak_3508	38	39	22	21	11	16
ATAC_peak_3180	53	26	20	30	14	22		ATAC_peak_3718	4	4	2	4	1	3		ATAC_peak_3512	70	39	30	52	30	46
ATAC_peak_3182	35	25	18	31	22	22		ATAC_peak_3719	14	2	2	7	4	2		ATAC_peak_3515	9	10	5	6	11	9
ATAC_peak_3184	37	23	14	22	10	19		ATAC_peak_3723	5	7	2	12	4	2		ATAC_peak_3517	2	1	1	2	1	0
ATAC_peak_3185	15	12	10	11	3	6		ATAC_peak_3724	9	3	3	6	5	4		ATAC_peak_3519	7	5	9	9	6	5
ATAC_peak_3190	25	12	7	14	12	6		ATAC_peak_3725	6	9	4	6	7	6		ATAC_peak_3520	4	1	4	5	2	4
ATAC_peak_3197	22	16	8	9	6	7		ATAC_peak_3726	14	6	5	10	5	9		ATAC_peak_3522	4	2	3	3	1	5
ATAC_peak_3200	4	3	0	5	4	4		ATAC_peak_3727	9	11	4	8	9	5		ATAC_peak_3524	8	13	3	10	7	7
ATAC_peak_3203	20	17	6	23	9	8		ATAC_peak_3731	21	17	13	14	16	22		ATAC_peak_3532	12	6	8	6	4	8
ATAC_peak_3204	12	12	5	20	6	8		ATAC_peak_3732	6	4	11	11	6	5		ATAC_peak_3534	2	3	2	1	1	3
ATAC_peak_3208	9	14	7	4	3	2		ATAC_peak_3736	9	1	10	11	1	7		ATAC_peak_3535	10	10	5	3	5	5
ATAC_peak_3209	3	2	4	3	3	3		ATAC_peak_3740	1	4	2	1	4	3		ATAC_peak_3537	7	5	5	9	5	3
ATAC_peak_3211	29	28	9	13	6	6		ATAC_peak_3741	10	13	8	13	12	3		ATAC_peak_3538	21	9	3	6	8	11
ATAC_peak_3213	16	7	4	12	4	7		ATAC_peak_3742	12	10	10	14	7	13		ATAC_peak_3539	6	7	6	7	6	6
ATAC_peak_3215	3	4	3	13	2	3		ATAC_peak_3743	12	8	1	10	6	9		ATAC_peak_3543	24	10	5	17	14	11
ATAC_peak_3218	28	27	20	19	2	7		ATAC_peak_3744	7	2	4	10	2	5		ATAC_peak_3545	3	3	2	3	5	0
ATAC_peak_3219	65	53	15	37	15	18		ATAC_peak_3749	6	2	3	2	0	1		ATAC_peak_3548	16	14	11	8	7	5
ATAC_peak_3220	73	56	17	42	27	24		ATAC_peak_3750	8	8	6	3	3	2		ATAC_peak_3550	9	6	6	8	7	3
ATAC_peak_3224	24	11	13	13	10	14		ATAC_peak_3752	4	3	1	3	1	6		ATAC_peak_3556	38	32	12	33	14	15
ATAC_peak_3228	24	21	5	12	4	9		ATAC_peak_3756	13	14	11	22	8	14		ATAC_peak_3557	11	11	9	13	4	8
ATAC_peak_3230	52	21	10	24	6	8		ATAC_peak_3757	10	11	7	15	4	9		ATAC_peak_3558	13	11	11	12	3	7
ATAC_peak_3231	50	28	13	18	10	11		ATAC_peak_3762	19	17	3	15	15	8		ATAC_peak_3566	9	5	4	5	8	9
ATAC_peak_3233	93	53	30	47	45	49		ATAC_peak_3764	34	18	13	16	9	11		ATAC_peak_3567	6	6	6	8	10	6
ATAC_peak_3234	57	32	25	31	18	21		ATAC_peak_3768	13	17	8	7	9	5		ATAC_peak_3568	8	12	7	9	3	4
ATAC_peak_3235	55	34	23	29	19	19		ATAC_peak_3770	23	20	14	21	11	7		ATAC_peak_3569	6	0	4	3	0	4
ATAC_peak_3237	64	72	17	30	10	13		ATAC_peak_3773	19	7	4	21	5	6		ATAC_peak_3571	6	4	4	11	3	3
ATAC_peak_3238	45	30	15	34	19	19		ATAC_peak_3778	7	3	2	8	1	2		ATAC_peak_3573	7	9	6	14	6	11
ATAC_peak_3239	36	33	16	20	5	6		ATAC_peak_3779	5	6	4	6	6	4		ATAC_peak_3578	13	4	9	22	11	18
ATAC_peak_3240	29	18	7	32	6	14		ATAC_peak_3780	6	5	4	8	4	0		ATAC_peak_3580	15	19	10	11	2	18
ATAC_peak_3241	69	33	29	38	21	24		ATAC_peak_3781	12	7	4	11	3	8		ATAC_peak_3581	17	12	10	19	11	9
ATAC_peak_3242	51	36	20	30	18	23		ATAC_peak_3782	7	9	2	9	1	5		ATAC_peak_3582	8	3	7	9	5	5
ATAC_peak_3245	15	18	4	4	11	8		ATAC_peak_3784	6	7	7	11	2	4		ATAC_peak_3583	5	10	6	10	10	6
ATAC_peak_3247	17	15	7	19	20	12		ATAC_peak_3786	4	5	0	6	5	2		ATAC_peak_3584	22	17	24	21	13	15
ATAC_peak_3248	39	17	23	25	10	15		ATAC_peak_3787	8	3	1	12	6	3		ATAC_peak_3586	14	6	14	9	8	15
ATAC_peak_3249	55	36	22	40	24	21		ATAC_peak_3788	12	1	11	11	4	8		ATAC_peak_3589	79	39	18	40	28	37
ATAC_peak_3250	26	17	10	9	8	6		ATAC_peak_3789	20	20	13	29	13	10		ATAC_peak_3590	90	51	24	52	28	42
ATAC_peak_3252	59	36	20	32	18	21		ATAC_peak_3797	62	55	36	55	13	13		ATAC_peak_3591	58	34	25	29	25	22
ATAC_peak_3253	32	41	10	13	8	8		ATAC_peak_3799	15	9	1	7	4	5		ATAC_peak_3593	29	17	29	31	28	21
ATAC_peak_3258	23	25	13	27	17	16		ATAC_peak_3802	14	6	4	8	2	1		ATAC_peak_3594	20	14	29	29	19	26
ATAC_peak_3259	29	19	12	22	18	19		ATAC_peak_3803	3	0	2	1	0	1		ATAC_peak_3609	29	18	13	31	16	19
ATAC_peak_3261	6	3	4	9	3	2		ATAC_peak_3808	12	7	6	11	7	7		ATAC_peak_3610	16	11	8	20	12	13
ATAC_peak_3262	17	3	1	18	7	8		ATAC_peak_3815	16	17	9	14	8	6		ATAC_peak_3613	24	12	12	17	9	19
ATAC_peak_3283	29	20	5	12	14	13		ATAC_peak_3820	3	4	3	10	2	5		ATAC_peak_3618	8	11	7	5	5	3
ATAC_peak_3288	63	36	26	41	22	39		ATAC_peak_3829	27	19	12	16	8	2		ATAC_peak_3619	9	5	7	7	9	10
ATAC_peak_3289	25	17	11	12	13	7		ATAC_peak_3830	54	40	30	27	12	10		ATAC_peak_3620	12	6	5	10	14	6
ATAC_peak_3292	38	26	4	11	2	9		ATAC_peak_3831	51	38	25	24	11	8		ATAC_peak_3621	22	13	9	12	11	9
ATAC_peak_3293	34	26	17	14	7	11		ATAC_peak_3834	11	6	4	6	9	4		ATAC_peak_3622	5	11	13	10	8	8
ATAC_peak_3295	11	7	6	5	7	4		ATAC_peak_3835	2	3	1	6	2	4		ATAC_peak_3625	5	5	6	3	2	3
ATAC_peak_3302	7	5	5	8	4	5		ATAC_peak_3836	6	4	2	6	6	6		ATAC_peak_3627	3	4	3	8	4	4
ATAC_peak_3303	27	18	14	20	6	7		ATAC_peak_3837	35	23	13	16	7	8		ATAC_peak_3628	7	5	7	12	6	2
ATAC_peak_3304	15	16	4	7	7	6		ATAC_peak_3842	69	52	22	30	9	18		ATAC_peak_3629	22	18	13	24	18	17
ATAC_peak_3305	13	9	8	10	2	3		ATAC_peak_3846	33	21	18	30	13	12		ATAC_peak_3641	13	16	14	11	10	11
ATAC_peak_3309	10	7	5	6	7	4		ATAC_peak_3847	5	3	3	3	5	2		ATAC_peak_3642	15	16	7	10	4	9
ATAC_peak_3312	11	18	5	9	4	9		ATAC_peak_3849	19	19	11	12	4	3		ATAC_peak_3647	2	6	2	3	4	3
ATAC_peak_3313	58	35	14	43	12	22		ATAC_peak_3851	17	7	8	25	8	8		ATAC_peak_3648	22	10	9	11	7	15
ATAC_peak_3314	17	15	5	7	3	2		ATAC_peak_3868	30	27	6	12	11	7		ATAC_peak_3651	17	17	8	8	14	12
ATAC_peak_3315	47	14	8	20	2	10		ATAC_peak_3888	26	18	8	24	8	9		ATAC_peak_3652	13	7	6	9	10	11
ATAC_peak_3316	36	25	3	17	4	9		ATAC_peak_3895	8	10	8	9	1	3		ATAC_peak_3654	16	3	7	8	5	2
ATAC_peak_3317	12	5	6	11	6	7		ATAC_peak_3903	3	4	5	5	1	4		ATAC_peak_3662	3	3	3	4	4	1
ATAC_peak_3320	12	9	10	10	8	4		ATAC_peak_3906	9	12	5	6	2	6		ATAC_peak_3663	27	15	12	17	10	10
ATAC_peak_3321	13	14	9	15	8	3		ATAC_peak_3907	12	14	6	9	3	4		ATAC_peak_3675	24	11	16	24	6	14
ATAC_peak_3322	49	32	21	20	12	12		ATAC_peak_3908	14	12	5	10	1	1		ATAC_peak_3676	12	8	11	16	4	7
ATAC_peak_3323	9	6	8	9	8	10		ATAC_peak_3910	21	16	15	10	6	5		ATAC_peak_3680	22	20	5	13	9	10
ATAC_peak_3324	39	19	12	23	9	12		ATAC_peak_3912	0	5	2	5	2	1		ATAC_peak_3682	55	26	21	28	27	32
ATAC_peak_3325	49	30	19	34	19	18		ATAC_peak_3916	8	5	7	7	2	4		ATAC_peak_3683	44	19	19	17	14	17
ATAC_peak_3328	45	28	8	14	9	11		ATAC_peak_3918	9	14	6	9	5	7		ATAC_peak_3688	22	15	13	14	17	15
ATAC_peak_3329	23	15	2	10	3	4		ATAC_peak_3923	16	8	3	17	7	6		ATAC_peak_3705	39	18	10	27	35	27
ATAC_peak_3332	37	30	15	23	19	19		ATAC_peak_3924	2	6	4	10	2	3		ATAC_peak_3728	13	10	8	14	8	7
ATAC_peak_3333	14	16	14	32	3	16		ATAC_peak_3928	8	2	12	11	5	3		ATAC_peak_3730	17	15	10	12	14	22
ATAC_peak_3335	24	21	14	36	15	11		ATAC_peak_3930	4	2	5	16	5	7		ATAC_peak_3733	7	5	10	6	3	6
ATAC_peak_3336	51	28	11	19	6	10		ATAC_peak_3932	8	8	4	9	2	5		ATAC_peak_3734	16	9	8	13	8	8
ATAC_peak_3338	19	23	10	25	16	14		ATAC_peak_3933	6	2	4	13	8	4		ATAC_peak_3735	12	10	4	9	5	2
ATAC_peak_3340	50	43	12	39	11	11		ATAC_peak_3934	5	5	3	5	1	2		ATAC_peak_3737	7	3	8	9	1	6
ATAC_peak_3346	24	23	12	19	9	13		ATAC_peak_3935	15	13	7	15	14	10		ATAC_peak_3738	6	6	7	12	1	3
ATAC_peak_3347	17	10	4	7	5	8		ATAC_peak_3944	11	5	2	6	5	4		ATAC_peak_3745	10	3	2	11	4	5
ATAC_peak_3349	15	20	7	13	11	5		ATAC_peak_3946	32	33	22	35	19	20		ATAC_peak_3747	10	5	4	8	4	2
ATAC_peak_3363	10	10	7	17	4	7		ATAC_peak_3948	3	2	1	2	2	1		ATAC_peak_3748	2	7	2	7	3	5
ATAC_peak_3364	46	43	21	30	16	15		ATAC_peak_3949	5	3	2	5	4	7		ATAC_peak_3751	8	8	7	9	8	12
ATAC_peak_3366	8	6	2	4	1	4		ATAC_peak_3953	9	6	6	6	7	2		ATAC_peak_3755	11	11	9	22	11	19
ATAC_peak_3367	9	3	5	13	4	6		ATAC_peak_3955	5	2	1	4	4	2		ATAC_peak_3758	11	13	7	6	4	4
ATAC_peak_3370	62	53	20	31	16	23		ATAC_peak_3960	23	22	7	13	13	5		ATAC_peak_3766	2	1	2	3	1	0
ATAC_peak_3375	30	33	10	14	4	12		ATAC_peak_3963	27	8	20	22	15	17		ATAC_peak_3774	13	9	4	6	3	5
ATAC_peak_3376	26	28	15	21	10	5		ATAC_peak_3964	26	10	18	20	16	15		ATAC_peak_3777	6	4	3	9	4	2
ATAC_peak_3378	12	3	7	14	4	9		ATAC_peak_3965	2	3	1	2	0	4		ATAC_peak_3783	6	2	1	9	10	7
ATAC_peak_3380	11	9	3	12	5	5		ATAC_peak_3969	3	5	12	16	1	4		ATAC_peak_3817	8	14	6	21	4	8
ATAC_peak_3381	30	23	17	23	6	18		ATAC_peak_3972	8	9	1	5	1	2		ATAC_peak_3818	10	11	4	14	5	1
ATAC_peak_3382	27	23	16	24	4	14		ATAC_peak_3979	29	13	8	18	18	21		ATAC_peak_3826	60	37	28	44	12	29
ATAC_peak_3385	18	17	8	14	6	10		ATAC_peak_3988	5	10	4	9	1	6		ATAC_peak_3833	14	12	8	10	9	15
ATAC_peak_3386	64	56	16	27	8	16		ATAC_peak_3993	8	2	1	5	5	6		ATAC_peak_3840	23	26	20	24	12	13
ATAC_peak_3387	56	53	14	20	9	17		ATAC_peak_4000	41	22	18	27	21	17		ATAC_peak_3844	46	28	16	22	18	27
ATAC_peak_3388	50	53	15	24	8	15		ATAC_peak_4006	8	6	2	5	10	6		ATAC_peak_3845	42	24	14	27	8	17
ATAC_peak_3389	64	48	32	45	15	22		ATAC_peak_4011	8	7	4	8	7	5		ATAC_peak_3886	35	28	24	20	13	11
ATAC_peak_3390	82	59	49	85	25	37		ATAC_peak_4012	5	3	2	5	1	3		ATAC_peak_3887	34	28	10	33	11	11
ATAC_peak_3391	96	70	66	111	26	45		ATAC_peak_4013	2	2	1	1	2	0		ATAC_peak_3904	54	45	25	33	23	27
ATAC_peak_3392	48	33	23	35	11	14		ATAC_peak_4015	4	4	3	6	4	3		ATAC_peak_3921	12	18	7	8	3	9
ATAC_peak_3393	41	34	13	36	7	13		ATAC_peak_4016	21	18	8	11	5	9		ATAC_peak_3922	9	5	7	13	6	11
ATAC_peak_3394	37	34	20	32	4	12		ATAC_peak_4020	22	12	3	8	3	8		ATAC_peak_3926	3	4	0	6	2	1
ATAC_peak_3395	14	18	7	15	9	4		ATAC_peak_4021	22	10	4	8	2	6		ATAC_peak_3927	0	3	1	4	3	3
ATAC_peak_3396	15	17	13	20	6	9		ATAC_peak_4024	2	3	7	4	2	2		ATAC_peak_3937	36	29	9	22	13	13
ATAC_peak_3397	47	32	21	27	15	8		ATAC_peak_4027	12	13	10	10	12	14		ATAC_peak_3938	3	12	10	7	14	29
ATAC_peak_3398	29	31	17	23	10	4		ATAC_peak_4038	12	4	8	14	8	8		ATAC_peak_3939	3	4	1	15	7	6
ATAC_peak_3399	38	25	14	28	11	8		ATAC_peak_4045	9	4	4	7	4	8		ATAC_peak_3940	3	5	2	10	1	4
ATAC_peak_3400	29	22	20	35	8	13		ATAC_peak_4046	13	7	5	10	5	3		ATAC_peak_3941	1	7	1	4	0	1
ATAC_peak_3402	13	12	8	16	8	11		ATAC_peak_4047	15	9	5	11	6	3		ATAC_peak_3942	23	11	10	12	8	6
ATAC_peak_3407	24	19	5	17	12	8		ATAC_peak_4051	11	8	6	8	5	13		ATAC_peak_3943	1	3	3	2	2	1
ATAC_peak_3414	18	16	4	6	3	6		ATAC_peak_4053	3	4	1	5	2	0		ATAC_peak_3950	7	5	4	10	8	5
ATAC_peak_3415	10	5	3	2	2	5		ATAC_peak_4054	5	4	1	7	2	1		ATAC_peak_3951	2	2	1	6	3	5
ATAC_peak_3416	23	12	1	15	4	2		ATAC_peak_4055	1	0	0	3	2	1		ATAC_peak_3952	8	8	12	19	6	2
ATAC_peak_3418	20	18	1	5	2	1		ATAC_peak_4057	5	2	3	3	2	1		ATAC_peak_3959	6	11	8	14	13	11
ATAC_peak_3419	8	7	1	3	2	2		ATAC_peak_4064	12	14	10	13	15	17		ATAC_peak_3966	11	6	1	6	5	8
ATAC_peak_3420	24	14	7	10	4	6		ATAC_peak_4067	22	11	7	13	14	10		ATAC_peak_3977	7	5	3	5	2	2
ATAC_peak_3421	38	16	9	16	5	5		ATAC_peak_4069	32	26	16	25	8	17		ATAC_peak_3984	6	5	2	2	6	5
ATAC_peak_3422	30	27	5	12	6	7		ATAC_peak_4072	11	7	3	13	3	7		ATAC_peak_3985	8	3	3	8	7	8
ATAC_peak_3424	44	33	10	20	9	5		ATAC_peak_4076	5	4	4	7	4	5		ATAC_peak_3990	8	3	2	4	4	2
ATAC_peak_3425	58	43	13	23	9	7		ATAC_peak_4077	5	2	0	1	2	1		ATAC_peak_3992	6	7	6	11	2	6
ATAC_peak_3426	64	37	14	23	9	12		ATAC_peak_4079	4	1	2	1	3	4		ATAC_peak_3994	9	4	3	5	6	7
ATAC_peak_3428	20	12	8	9	7	3		ATAC_peak_4080	1	1	1	1	3	2		ATAC_peak_3996	3	4	3	7	4	4
ATAC_peak_3429	16	12	4	12	3	4		ATAC_peak_4081	10	9	5	14	4	11		ATAC_peak_3998	8	8	3	5	2	3
ATAC_peak_3430	13	5	2	2	5	2		ATAC_peak_4082	1	4	3	1	3	3		ATAC_peak_4009	24	9	3	14	9	13
ATAC_peak_3431	11	12	1	12	0	4		ATAC_peak_4086	7	6	5	9	9	1		ATAC_peak_4010	7	10	6	3	2	3
ATAC_peak_3432	30	13	17	17	5	8		ATAC_peak_4088	34	31	12	15	5	5		ATAC_peak_4017	10	11	1	10	1	1
ATAC_peak_3434	21	18	8	22	6	5		ATAC_peak_4089	17	5	4	10	5	7		ATAC_peak_4018	7	6	3	8	1	6
ATAC_peak_3439	41	31	18	15	18	8		ATAC_peak_4092	6	5	3	1	2	1		ATAC_peak_4019	23	14	4	13	3	6
ATAC_peak_3440	9	7	2	5	1	5		ATAC_peak_4094	7	4	8	9	7	4		ATAC_peak_4023	10	3	3	5	5	5
ATAC_peak_3441	20	11	4	14	2	6		ATAC_peak_4096	7	5	5	9	4	4		ATAC_peak_4035	6	12	5	8	2	2
ATAC_peak_3456	30	19	10	14	20	11		ATAC_peak_4097	4	3	3	9	2	3		ATAC_peak_4039	8	6	2	12	3	5
ATAC_peak_3462	29	16	6	15	2	8		ATAC_peak_4099	7	6	8	14	5	3		ATAC_peak_4040	14	7	1	12	5	5
ATAC_peak_3463	22	19	8	11	4	7		ATAC_peak_4104	9	5	4	12	5	9		ATAC_peak_4041	17	17	14	16	9	7
ATAC_peak_3469	14	7	1	10	4	4		ATAC_peak_4107	22	21	6	22	10	10		ATAC_peak_4043	4	6	2	10	2	9
ATAC_peak_3473	14	18	12	12	2	5		ATAC_peak_4115	1	5	4	2	4	5		ATAC_peak_4044	1	6	2	3	3	8
ATAC_peak_3474	8	6	2	4	3	3		ATAC_peak_4124	4	6	3	9	6	0		ATAC_peak_4050	5	7	1	3	5	2
ATAC_peak_3477	12	12	3	7	2	3		ATAC_peak_4126	1	5	3	4	3	1		ATAC_peak_4061	4	3	4	8	3	3
ATAC_peak_3478	20	17	3	15	4	1		ATAC_peak_4131	12	8	7	12	5	9		ATAC_peak_4062	10	6	22	31	24	34
ATAC_peak_3479	17	14	2	8	5	3		ATAC_peak_4134	23	22	8	9	6	7		ATAC_peak_4063	19	12	10	16	14	12
ATAC_peak_3483	48	23	17	33	17	15		ATAC_peak_4136	19	13	8	11	22	7		ATAC_peak_4066	15	9	9	11	9	11
ATAC_peak_3484	28	8	3	16	11	12		ATAC_peak_4137	19	17	10	22	13	12		ATAC_peak_4071	14	7	2	14	2	6
ATAC_peak_3486	38	19	11	22	7	14		ATAC_peak_4138	9	9	4	6	6	4		ATAC_peak_4074	24	21	10	18	9	6
ATAC_peak_3487	71	63	32	41	20	22		ATAC_peak_4140	4	2	6	4	8	2		ATAC_peak_4083	10	7	7	9	6	8
ATAC_peak_3501	29	22	12	15	12	13		ATAC_peak_4153	8	9	12	8	5	11		ATAC_peak_4084	24	14	8	18	10	15
ATAC_peak_3502	83	51	22	41	20	26		ATAC_peak_4163	14	6	5	12	5	5		ATAC_peak_4093	2	0	0	2	1	2
ATAC_peak_3505	31	25	13	17	4	8		ATAC_peak_4167	4	5	5	4	0	4		ATAC_peak_4098	5	8	4	4	5	2
ATAC_peak_3510	51	26	9	26	7	18		ATAC_peak_4168	5	4	3	4	0	5		ATAC_peak_4100	3	1	1	4	2	1
ATAC_peak_3514	35	27	14	20	20	15		ATAC_peak_4171	5	5	0	5	1	3		ATAC_peak_4101	1	0	0	2	0	3
ATAC_peak_3518	5	3	2	8	2	6		ATAC_peak_4175	42	35	3	7	6	4		ATAC_peak_4102	3	3	1	2	3	5
ATAC_peak_3521	17	19	4	9	4	5		ATAC_peak_4176	33	32	4	11	4	6		ATAC_peak_4105	4	3	2	2	5	2
ATAC_peak_3528	15	12	5	3	1	2		ATAC_peak_4177	9	11	3	9	1	1		ATAC_peak_4110	13	14	6	8	8	7
ATAC_peak_3529	8	7	2	11	5	5		ATAC_peak_4182	12	6	2	7	4	2		ATAC_peak_4111	8	7	5	3	6	8
ATAC_peak_3533	10	4	6	3	3	6		ATAC_peak_4184	3	6	7	12	1	4		ATAC_peak_4113	37	19	9	16	10	14
ATAC_peak_3536	61	35	19	19	7	16		ATAC_peak_4185	8	9	8	9	5	4		ATAC_peak_4114	8	2	11	5	4	4
ATAC_peak_3546	23	18	11	12	5	4		ATAC_peak_4186	31	10	8	13	8	6		ATAC_peak_4119	5	4	2	4	6	2
ATAC_peak_3552	24	26	9	24	11	17		ATAC_peak_4188	9	14	11	7	7	3		ATAC_peak_4120	1	2	1	2	5	1
ATAC_peak_3553	22	19	9	19	6	4		ATAC_peak_4189	11	12	11	6	3	5		ATAC_peak_4121	17	11	7	10	6	6
ATAC_peak_3554	33	25	13	26	2	8		ATAC_peak_4193	9	6	5	4	4	4		ATAC_peak_4123	25	19	6	20	8	7
ATAC_peak_3555	34	28	11	30	10	14		ATAC_peak_4195	14	13	9	17	4	4		ATAC_peak_4125	5	0	2	1	3	3
ATAC_peak_3559	20	17	4	14	6	10		ATAC_peak_4196	22	13	6	17	7	6		ATAC_peak_4127	2	1	2	5	6	3
ATAC_peak_3560	38	29	10	22	14	12		ATAC_peak_4199	10	12	4	3	7	2		ATAC_peak_4128	4	5	2	5	6	2
ATAC_peak_3562	22	17	7	23	10	6		ATAC_peak_4203	22	14	3	9	5	5		ATAC_peak_4129	2	1	0	1	3	0
ATAC_peak_3564	17	19	16	18	8	7		ATAC_peak_4204	15	15	0	10	3	9		ATAC_peak_4130	2	2	2	0	2	2
ATAC_peak_3574	24	19	16	20	7	10		ATAC_peak_4206	20	18	9	12	16	11		ATAC_peak_4133	15	13	9	7	3	5
ATAC_peak_3575	46	26	12	24	13	17		ATAC_peak_4212	22	12	8	7	4	9		ATAC_peak_4135	5	9	8	7	6	5
ATAC_peak_3576	29	32	13	34	19	23		ATAC_peak_4213	19	13	8	10	12	8		ATAC_peak_4139	4	3	5	2	4	5
ATAC_peak_3577	17	18	9	22	8	11		ATAC_peak_4215	25	13	17	20	11	3		ATAC_peak_4143	6	4	7	7	4	7
ATAC_peak_3587	37	12	22	28	16	16		ATAC_peak_4218	11	13	5	14	4	10		ATAC_peak_4144	4	3	2	10	2	1
ATAC_peak_3597	26	10	12	7	9	12		ATAC_peak_4223	7	6	2	6	2	1		ATAC_peak_4187	39	20	8	12	7	9
ATAC_peak_3598	60	24	23	36	23	32		ATAC_peak_4227	7	10	2	7	6	8		ATAC_peak_4197	13	6	3	6	6	4
ATAC_peak_3599	40	14	11	13	3	10		ATAC_peak_4228	33	14	10	13	5	6		ATAC_peak_4198	1	2	2	4	1	2
ATAC_peak_3600	15	8	3	7	5	2		ATAC_peak_4231	32	20	4	11	8	6		ATAC_peak_4200	32	20	11	16	18	15
ATAC_peak_3607	40	22	14	15	13	12		ATAC_peak_4232	12	14	7	8	4	7		ATAC_peak_4202	4	6	2	6	4	3
ATAC_peak_3608	22	20	10	21	15	9		ATAC_peak_4233	13	11	6	9	4	3		ATAC_peak_4207	9	6	6	9	11	19
ATAC_peak_3611	22	10	5	11	8	6		ATAC_peak_4237	9	10	4	7	5	7		ATAC_peak_4208	10	8	16	16	8	11
ATAC_peak_3617	5	8	7	15	3	10		ATAC_peak_4238	8	6	2	5	3	4		ATAC_peak_4209	5	4	1	4	4	2
ATAC_peak_3623	10	7	1	9	7	4		ATAC_peak_4241	7	12	2	6	2	4		ATAC_peak_4210	12	10	6	7	8	3
ATAC_peak_3630	24	23	13	28	19	17		ATAC_peak_4246	17	18	7	19	8	16		ATAC_peak_4211	9	5	9	9	3	3
ATAC_peak_3631	11	7	4	10	5	4		ATAC_peak_4249	10	8	5	16	7	9		ATAC_peak_4214	24	22	15	18	15	11
ATAC_peak_3634	8	7	3	3	3	3		ATAC_peak_4257	31	14	1	12	3	4		ATAC_peak_4216	13	11	4	10	9	6
ATAC_peak_3637	15	22	8	19	7	8		ATAC_peak_4265	3	1	4	5	3	4		ATAC_peak_4217	3	10	8	10	6	8
ATAC_peak_3638	10	16	4	15	9	3		ATAC_peak_4267	3	0	0	2	1	0		ATAC_peak_4219	18	13	5	7	9	16
ATAC_peak_3643	33	15	11	21	13	9		ATAC_peak_4268	3	1	0	2	0	2		ATAC_peak_4230	37	21	6	13	9	9
ATAC_peak_3650	25	9	8	18	15	15		ATAC_peak_4273	3	7	4	4	5	5		ATAC_peak_4234	5	7	2	10	2	5
ATAC_peak_3655	8	9	5	4	5	2		ATAC_peak_4277	3	2	1	4	3	4		ATAC_peak_4235	2	3	1	6	3	5
ATAC_peak_3658	23	14	7	27	3	4		ATAC_peak_4280	1	1	6	10	3	2		ATAC_peak_4240	1	0	3	4	2	3
ATAC_peak_3666	12	5	4	11	6	10		ATAC_peak_4281	4	5	6	5	3	2		ATAC_peak_4242	1	2	0	3	3	5
ATAC_peak_3667	17	5	7	14	5	6		ATAC_peak_4288	5	2	1	7	7	3		ATAC_peak_4243	26	21	2	11	10	8
ATAC_peak_3668	28	22	6	9	2	2		ATAC_peak_4289	9	4	7	10	3	2		ATAC_peak_4244	58	23	6	15	9	21
ATAC_peak_3669	21	14	3	11	2	4		ATAC_peak_4290	1	3	2	6	1	3		ATAC_peak_4245	11	3	1	7	6	3
ATAC_peak_3670	36	16	5	20	4	7		ATAC_peak_4291	7	2	2	3	6	0		ATAC_peak_4250	7	8	2	10	10	10
ATAC_peak_3671	31	15	5	22	4	9		ATAC_peak_4292	4	3	2	4	2	2		ATAC_peak_4251	4	9	1	3	4	2
ATAC_peak_3672	26	16	7	14	3	11		ATAC_peak_4293	3	4	2	7	3	6		ATAC_peak_4264	3	5	1	3	3	5
ATAC_peak_3674	36	21	17	28	15	19		ATAC_peak_4294	8	1	1	3	5	6		ATAC_peak_4269	3	9	1	7	5	3
ATAC_peak_3678	22	11	7	18	4	6		ATAC_peak_4301	16	10	5	10	7	5		ATAC_peak_4270	15	8	9	18	7	6
ATAC_peak_3679	20	16	8	12	9	3		ATAC_peak_4317	17	7	9	6	10	6		ATAC_peak_4271	10	4	6	4	2	4
ATAC_peak_3684	28	15	14	17	15	17		ATAC_peak_4322	18	5	9	7	2	5		ATAC_peak_4272	9	3	7	5	4	6
ATAC_peak_3690	22	29	18	25	13	9		ATAC_peak_4325	20	12	5	7	5	11		ATAC_peak_4274	17	8	5	14	4	15
ATAC_peak_3691	5	4	2	3	1	2		ATAC_peak_4330	20	10	7	15	10	9		ATAC_peak_4276	5	3	3	3	4	4
ATAC_peak_3692	27	19	7	24	5	4		ATAC_peak_4331	24	11	9	16	11	9		ATAC_peak_4278	12	4	3	12	5	4
ATAC_peak_3694	20	14	3	9	5	4		ATAC_peak_4334	10	8	4	10	4	5		ATAC_peak_4282	22	12	9	12	7	5
ATAC_peak_3695	47	30	12	25	7	9		ATAC_peak_4335	0	3	1	1	4	2		ATAC_peak_4285	13	4	14	19	5	9
ATAC_peak_3696	48	32	16	27	9	9		ATAC_peak_4337	26	24	8	17	4	14		ATAC_peak_4286	5	2	3	6	11	4
ATAC_peak_3697	28	24	12	17	11	7		ATAC_peak_4338	20	9	5	10	10	7		ATAC_peak_4287	3	2	1	6	3	7
ATAC_peak_3698	29	29	12	16	4	9		ATAC_peak_4340	3	8	1	3	4	5		ATAC_peak_4298	4	4	2	9	3	5
ATAC_peak_3700	46	19	30	33	5	13		ATAC_peak_4342	18	10	9	11	9	6		ATAC_peak_4306	5	2	4	6	7	3
ATAC_peak_3702	55	40	9	16	13	9		ATAC_peak_4344	28	30	7	23	14	23		ATAC_peak_4307	4	3	4	4	8	4
ATAC_peak_3703	52	34	18	34	9	14		ATAC_peak_4346	9	3	8	17	4	7		ATAC_peak_4308	5	6	5	8	13	15
ATAC_peak_3707	54	30	23	34	16	33		ATAC_peak_4347	4	4	1	5	2	4		ATAC_peak_4309	6	3	5	7	10	5
ATAC_peak_3708	44	35	18	26	7	10		ATAC_peak_4349	8	1	1	5	3	3		ATAC_peak_4310	5	5	3	3	9	9
ATAC_peak_3709	59	38	23	31	6	24		ATAC_peak_4354	31	17	3	13	6	5		ATAC_peak_4311	3	5	4	11	4	5
ATAC_peak_3711	39	33	13	27	6	16		ATAC_peak_4358	63	42	18	45	12	18		ATAC_peak_4314	9	5	2	9	5	5
ATAC_peak_3713	12	17	9	29	5	12		ATAC_peak_4366	19	17	5	14	11	12		ATAC_peak_4315	13	8	6	10	22	12
ATAC_peak_3714	22	15	8	20	13	11		ATAC_peak_4367	7	9	4	11	6	3		ATAC_peak_4316	11	2	5	7	16	10
ATAC_peak_3716	24	22	6	15	8	8		ATAC_peak_4368	5	4	3	5	5	6		ATAC_peak_4323	17	17	11	7	3	12
ATAC_peak_3717	15	12	3	16	3	3		ATAC_peak_4372	4	4	6	6	5	5		ATAC_peak_4324	21	10	7	16	3	9
ATAC_peak_3720	11	4	1	4	5	0		ATAC_peak_4374	2	1	1	3	1	0		ATAC_peak_4326	9	4	3	5	15	8
ATAC_peak_3721	8	6	4	5	4	0		ATAC_peak_4377	14	8	2	8	9	5		ATAC_peak_4327	46	43	26	23	24	27
ATAC_peak_3722	16	15	9	11	3	5		ATAC_peak_4379	11	12	9	6	4	1		ATAC_peak_4336	27	21	8	14	5	9
ATAC_peak_3729	14	14	16	11	10	12		ATAC_peak_4382	51	25	14	16	13	22		ATAC_peak_4341	5	10	7	11	4	10
ATAC_peak_3739	20	16	9	19	7	4		ATAC_peak_4384	27	23	12	15	12	12		ATAC_peak_4343	13	12	11	17	5	26
ATAC_peak_3746	7	9	6	11	5	7		ATAC_peak_4390	10	5	8	4	3	3		ATAC_peak_4350	10	2	2	3	4	5
ATAC_peak_3753	14	14	11	14	13	6		ATAC_peak_4391	11	1	6	3	2	4		ATAC_peak_4355	30	27	8	14	13	7
ATAC_peak_3754	12	8	5	13	8	1		ATAC_peak_4393	6	6	4	5	4	1		ATAC_peak_4359	73	46	22	46	14	16
ATAC_peak_3759	22	9	7	11	5	10		ATAC_peak_4395	11	6	2	10	3	2		ATAC_peak_4364	16	13	6	16	9	17
ATAC_peak_3760	25	11	6	10	5	5		ATAC_peak_4396	8	6	4	11	5	6		ATAC_peak_4365	25	23	8	23	11	18
ATAC_peak_3761	24	10	6	11	8	5		ATAC_peak_4397	10	5	3	10	7	2		ATAC_peak_4369	11	7	4	5	5	10
ATAC_peak_3763	30	19	7	13	3	12		ATAC_peak_4403	8	9	8	9	2	3		ATAC_peak_4373	7	3	2	3	4	2
ATAC_peak_3765	15	10	4	4	5	5		ATAC_peak_4404	1	3	0	5	0	0		ATAC_peak_4375	25	14	10	18	9	5
ATAC_peak_3767	6	2	1	1	3	1		ATAC_peak_4415	5	4	1	4	1	6		ATAC_peak_4380	11	7	6	5	2	1
ATAC_peak_3769	47	22	16	23	11	13		ATAC_peak_4417	18	8	4	17	5	7		ATAC_peak_4383	19	17	3	14	11	9
ATAC_peak_3771	20	15	10	15	6	7		ATAC_peak_4421	24	14	9	13	5	9		ATAC_peak_4387	15	8	3	2	9	4
ATAC_peak_3772	25	10	4	18	9	8		ATAC_peak_4432	0	2	1	2	4	2		ATAC_peak_4388	9	5	2	5	7	5
ATAC_peak_3775	20	9	6	8	5	3		ATAC_peak_4433	8	6	1	8	4	3		ATAC_peak_4412	6	1	4	7	6	3
ATAC_peak_3776	14	17	4	9	3	2		ATAC_peak_4442	4	4	2	9	6	4		ATAC_peak_4413	7	4	4	5	7	2
ATAC_peak_3785	8	5	2	15	6	9		ATAC_peak_4450	20	15	4	7	8	7		ATAC_peak_4414	14	13	4	12	8	6
ATAC_peak_3790	43	22	16	25	5	6		ATAC_peak_4453	60	45	24	40	29	31		ATAC_peak_4416	8	4	4	8	8	6
ATAC_peak_3791	51	37	19	35	6	9		ATAC_peak_4454	12	11	5	9	8	4		ATAC_peak_4419	32	12	12	14	20	19
ATAC_peak_3792	37	34	27	51	13	17		ATAC_peak_4455	9	12	13	12	9	7		ATAC_peak_4422	27	8	6	7	10	7
ATAC_peak_3793	41	16	13	21	5	8		ATAC_peak_4460	49	34	16	23	12	19		ATAC_peak_4429	30	35	16	23	14	14
ATAC_peak_3794	51	36	21	35	8	15		ATAC_peak_4462	32	20	16	17	7	13		ATAC_peak_4430	51	45	14	31	23	20
ATAC_peak_3795	29	26	13	22	5	11		ATAC_peak_4465	13	10	7	11	0	5		ATAC_peak_4431	9	5	3	4	7	3
ATAC_peak_3796	23	21	14	22	5	7		ATAC_peak_4466	8	9	4	7	2	5		ATAC_peak_4434	2	1	1	4	5	1
ATAC_peak_3798	28	11	7	6	3	1		ATAC_peak_4469	10	6	4	17	9	7		ATAC_peak_4443	6	8	5	7	6	4
ATAC_peak_3800	1	2	1	3	1	0		ATAC_peak_4474	8	3	8	3	2	1		ATAC_peak_4444	5	6	2	3	7	2
ATAC_peak_3801	20	11	16	11	3	6		ATAC_peak_4475	3	6	3	7	4	7		ATAC_peak_4445	1	2	6	6	3	3
ATAC_peak_3804	27	16	11	18	3	6		ATAC_peak_4477	7	7	5	5	2	1		ATAC_peak_4446	3	4	5	6	1	2
ATAC_peak_3805	34	22	22	23	12	9		ATAC_peak_4478	10	4	3	16	5	6		ATAC_peak_4447	18	17	8	22	4	8
ATAC_peak_3806	21	7	7	5	2	4		ATAC_peak_4480	11	16	4	13	5	6		ATAC_peak_4448	13	9	5	11	8	8
ATAC_peak_3807	16	8	7	9	4	5		ATAC_peak_4481	9	8	5	8	1	4		ATAC_peak_4449	7	10	5	8	7	9
ATAC_peak_3809	6	17	5	6	0	5		ATAC_peak_4483	26	13	6	8	4	2		ATAC_peak_4451	34	19	14	19	8	9
ATAC_peak_3810	5	2	2	0	0	1		ATAC_peak_4487	8	8	4	7	3	3		ATAC_peak_4456	33	21	10	13	8	11
ATAC_peak_3811	18	16	9	3	4	3		ATAC_peak_4491	15	13	3	3	4	1		ATAC_peak_4468	1	0	0	0	2	1
ATAC_peak_3812	16	30	6	14	5	1		ATAC_peak_4494	20	13	5	9	3	2		ATAC_peak_4479	10	7	5	4	4	4
ATAC_peak_3813	49	28	11	24	9	12		ATAC_peak_4495	10	9	0	1	3	1		ATAC_peak_4488	16	8	6	4	3	3
ATAC_peak_3814	43	35	12	16	8	12		ATAC_peak_4498	21	7	8	7	2	2		ATAC_peak_4489	17	9	4	5	2	3
ATAC_peak_3816	42	32	15	19	4	9		ATAC_peak_4499	15	15	5	4	3	5		ATAC_peak_4490	18	12	4	8	3	3
ATAC_peak_3819	39	24	18	41	8	13		ATAC_peak_4501	5	5	2	1	3	1		ATAC_peak_4492	20	10	3	5	2	3
ATAC_peak_3821	25	16	5	10	6	4		ATAC_peak_4503	29	18	13	21	13	10		ATAC_peak_4493	26	15	3	7	7	6
ATAC_peak_3822	12	11	5	6	0	6		ATAC_peak_4504	39	20	9	18	9	16		ATAC_peak_4500	15	2	6	13	6	2
ATAC_peak_3823	65	39	25	32	7	12		ATAC_peak_4505	15	7	2	9	4	7		ATAC_peak_4527	20	18	8	21	7	9
ATAC_peak_3824	79	40	27	50	21	25		ATAC_peak_4506	5	10	1	6	3	2		ATAC_peak_4528	3	5	2	4	3	5
ATAC_peak_3825	46	46	19	36	11	13		ATAC_peak_4507	31	13	10	12	10	15		ATAC_peak_4532	5	4	2	3	5	2
ATAC_peak_3827	94	58	41	59	10	25		ATAC_peak_4511	18	15	8	9	4	7		ATAC_peak_4535	4	3	4	7	7	5
ATAC_peak_3828	67	36	16	31	2	9		ATAC_peak_4512	14	28	5	11	3	2		ATAC_peak_4538	3	4	2	3	2	2
ATAC_peak_3832	61	45	16	33	21	16		ATAC_peak_4513	22	44	20	21	8	10		ATAC_peak_4545	81	49	14	27	18	31
ATAC_peak_3838	39	30	24	33	11	10		ATAC_peak_4514	10	5	1	5	3	1		ATAC_peak_4547	32	22	10	15	4	4
ATAC_peak_3839	70	53	29	53	11	14		ATAC_peak_4515	9	6	4	5	2	4		ATAC_peak_4548	9	12	8	6	7	13
ATAC_peak_3841	38	24	9	16	8	11		ATAC_peak_4518	27	33	6	10	3	6		ATAC_peak_4561	7	8	1	3	0	0
ATAC_peak_3843	34	26	12	13	16	12		ATAC_peak_4524	8	5	6	7	2	6		ATAC_peak_4562	3	5	1	2	2	5
ATAC_peak_3848	6	7	4	8	4	3		ATAC_peak_4525	9	9	2	6	2	1		ATAC_peak_4563	4	1	0	3	1	2
ATAC_peak_3850	14	21	5	22	7	13		ATAC_peak_4526	11	12	3	11	1	2		ATAC_peak_4564	3	4	1	1	0	2
ATAC_peak_3852	28	10	6	10	4	3		ATAC_peak_4529	3	9	3	7	0	3		ATAC_peak_4565	12	6	7	8	16	14
ATAC_peak_3853	8	14	6	7	6	4		ATAC_peak_4533	5	2	1	3	8	3		ATAC_peak_4572	6	9	6	10	15	10
ATAC_peak_3854	10	17	5	5	3	4		ATAC_peak_4534	7	11	7	11	11	5		ATAC_peak_4573	10	9	8	18	12	10
ATAC_peak_3855	32	21	10	8	2	7		ATAC_peak_4539	13	8	6	6	2	3		ATAC_peak_4576	12	23	6	10	10	13
ATAC_peak_3856	65	34	18	34	10	15		ATAC_peak_4540	9	7	4	7	6	5		ATAC_peak_4578	18	16	2	12	22	26
ATAC_peak_3857	45	21	15	24	4	6		ATAC_peak_4544	55	25	19	25	14	6		ATAC_peak_4581	43	25	14	26	10	19
ATAC_peak_3858	34	24	8	20	5	6		ATAC_peak_4553	12	12	2	11	5	8		ATAC_peak_4582	27	16	11	16	21	15
ATAC_peak_3859	15	12	4	12	3	1		ATAC_peak_4557	20	20	11	9	3	6		ATAC_peak_4583	25	19	11	17	23	18
ATAC_peak_3860	6	8	3	9	6	3		ATAC_peak_4559	4	8	5	4	1	6		ATAC_peak_4589	48	36	14	20	11	17
ATAC_peak_3861	22	22	9	17	4	4		ATAC_peak_4560	2	0	0	2	1	0		ATAC_peak_4596	8	13	7	4	3	5
ATAC_peak_3862	23	13	6	12	1	3		ATAC_peak_4566	19	12	5	11	7	3		ATAC_peak_4599	8	4	5	4	2	3
ATAC_peak_3863	29	28	8	15	6	4		ATAC_peak_4567	6	2	1	10	7	5		ATAC_peak_4603	2	1	2	4	5	5
ATAC_peak_3864	38	40	14	17	7	5		ATAC_peak_4569	23	18	9	15	10	12		ATAC_peak_4606	8	7	4	3	4	3
ATAC_peak_3865	33	19	9	22	2	3		ATAC_peak_4570	15	15	7	12	6	10		ATAC_peak_4624	8	5	4	4	3	9
ATAC_peak_3866	22	26	13	17	7	10		ATAC_peak_4571	19	17	9	5	4	5		ATAC_peak_4625	13	6	6	9	5	4
ATAC_peak_3867	23	33	20	21	14	18		ATAC_peak_4574	22	21	6	7	10	13		ATAC_peak_4631	5	0	6	8	1	1
ATAC_peak_3869	38	21	12	15	12	5		ATAC_peak_4575	13	11	9	6	8	3		ATAC_peak_4634	16	7	3	10	4	4
ATAC_peak_3870	39	32	15	19	8	9		ATAC_peak_4577	24	30	9	18	13	13		ATAC_peak_4637	10	9	4	5	3	3
ATAC_peak_3871	30	16	5	10	3	1		ATAC_peak_4580	34	15	10	15	9	8		ATAC_peak_4638	6	6	4	8	3	4
ATAC_peak_3872	15	10	5	3	6	5		ATAC_peak_4586	12	14	9	18	8	5		ATAC_peak_4641	3	7	3	4	4	1
ATAC_peak_3873	11	8	6	11	5	2		ATAC_peak_4587	13	6	6	8	5	7		ATAC_peak_4642	3	8	2	2	6	4
ATAC_peak_3874	13	11	3	4	3	3		ATAC_peak_4588	31	32	22	20	9	15		ATAC_peak_4645	14	13	2	5	9	3
ATAC_peak_3875	33	30	11	19	5	4		ATAC_peak_4595	14	11	11	14	2	6		ATAC_peak_4650	6	6	4	6	6	2
ATAC_peak_3876	18	7	5	9	3	1		ATAC_peak_4601	15	19	17	28	6	13		ATAC_peak_4655	11	7	7	13	7	4
ATAC_peak_3877	62	29	14	20	6	7		ATAC_peak_4602	8	4	7	17	1	3		ATAC_peak_4661	5	3	3	4	2	4
ATAC_peak_3878	49	20	9	17	2	4		ATAC_peak_4605	14	10	7	14	6	13		ATAC_peak_4675	6	10	7	10	14	5
ATAC_peak_3879	17	7	4	5	2	2		ATAC_peak_4608	5	4	3	4	1	3		ATAC_peak_4676	8	9	8	9	10	8
ATAC_peak_3880	9	5	5	7	5	0		ATAC_peak_4610	0	2	3	5	3	2		ATAC_peak_4677	38	17	11	20	16	7
ATAC_peak_3881	15	15	1	19	8	8		ATAC_peak_4612	4	1	3	1	1	1		ATAC_peak_4686	54	50	22	34	15	21
ATAC_peak_3882	12	7	5	15	8	7		ATAC_peak_4615	10	6	3	4	2	5		ATAC_peak_4697	39	30	15	18	10	12
ATAC_peak_3883	31	23	9	25	7	13		ATAC_peak_4621	56	30	10	28	12	8		ATAC_peak_4718	7	11	2	10	4	3
ATAC_peak_3884	41	28	9	17	12	21		ATAC_peak_4622	34	26	8	22	11	6		ATAC_peak_4719	49	29	9	21	17	16
ATAC_peak_3885	50	35	9	32	21	29		ATAC_peak_4623	13	15	5	15	3	9		ATAC_peak_4720	16	12	2	8	8	5
ATAC_peak_3889	37	23	10	23	13	3		ATAC_peak_4627	28	21	7	18	13	8		ATAC_peak_4721	16	9	3	8	8	4
ATAC_peak_3890	17	14	4	11	7	5		ATAC_peak_4630	22	18	8	13	5	8		ATAC_peak_4724	10	9	6	5	5	3
ATAC_peak_3891	18	15	4	15	6	4		ATAC_peak_4632	18	5	8	13	2	6		ATAC_peak_4725	6	8	5	14	6	6
ATAC_peak_3892	38	22	7	19	5	7		ATAC_peak_4635	14	7	5	8	7	5		ATAC_peak_4726	18	9	4	10	5	8
ATAC_peak_3893	21	18	8	13	6	5		ATAC_peak_4640	14	9	10	4	3	4		ATAC_peak_4731	18	16	6	11	6	6
ATAC_peak_3894	20	13	7	5	3	0		ATAC_peak_4643	12	11	7	6	6	7		ATAC_peak_4735	13	12	2	15	7	12
ATAC_peak_3896	4	3	4	3	2	4		ATAC_peak_4648	25	24	3	11	4	5		ATAC_peak_4737	29	17	13	12	8	13
ATAC_peak_3897	17	9	2	18	1	4		ATAC_peak_4652	26	12	8	12	8	9		ATAC_peak_4741	17	14	8	12	4	8
ATAC_peak_3898	9	6	3	11	3	2		ATAC_peak_4653	5	2	3	4	3	3		ATAC_peak_4742	19	13	10	14	12	10
ATAC_peak_3899	11	2	2	6	2	5		ATAC_peak_4654	13	11	5	8	8	7		ATAC_peak_4743	45	37	14	14	13	12
ATAC_peak_3900	33	19	6	21	2	11		ATAC_peak_4656	6	5	4	4	3	3		ATAC_peak_4747	11	7	4	8	10	7
ATAC_peak_3901	18	10	10	12	8	5		ATAC_peak_4658	22	14	9	14	5	9		ATAC_peak_4748	7	9	4	13	15	16
ATAC_peak_3902	14	8	5	13	4	3		ATAC_peak_4659	20	12	9	11	4	7		ATAC_peak_4749	7	14	3	14	11	13
ATAC_peak_3905	37	23	9	17	8	12		ATAC_peak_4660	8	12	10	11	5	8		ATAC_peak_4752	22	10	9	9	1	8
ATAC_peak_3909	21	20	6	11	4	5		ATAC_peak_4666	6	11	4	13	3	3		ATAC_peak_4753	23	14	3	14	13	16
ATAC_peak_3911	19	10	3	7	7	4		ATAC_peak_4670	24	15	6	7	4	9		ATAC_peak_4756	27	26	9	9	11	14
ATAC_peak_3913	33	17	12	22	9	14		ATAC_peak_4672	17	16	8	8	10	3		ATAC_peak_4758	29	16	6	19	17	8
ATAC_peak_3914	25	16	3	16	15	8		ATAC_peak_4673	5	5	10	3	3	5		ATAC_peak_4759	17	10	9	16	14	7
ATAC_peak_3915	14	22	10	18	7	9		ATAC_peak_4679	14	4	3	4	0	2		ATAC_peak_4761	16	25	8	16	16	10
ATAC_peak_3917	36	17	7	15	8	9		ATAC_peak_4689	44	31	15	21	4	7		ATAC_peak_4762	5	5	2	8	4	7
ATAC_peak_3919	42	23	7	18	8	8		ATAC_peak_4692	35	19	11	15	9	11		ATAC_peak_4763	37	33	8	13	13	25
ATAC_peak_3920	30	20	10	17	11	8		ATAC_peak_4694	70	44	19	42	17	18		ATAC_peak_4764	55	34	12	17	7	7
ATAC_peak_3925	6	8	1	8	2	1		ATAC_peak_4704	7	3	5	7	3	1		ATAC_peak_4765	54	32	12	15	5	8
ATAC_peak_3929	8	5	2	12	4	7		ATAC_peak_4705	20	21	9	18	11	15		ATAC_peak_4770	22	9	7	7	5	4
ATAC_peak_3931	17	15	5	8	2	2		ATAC_peak_4708	4	4	1	8	6	9		ATAC_peak_4774	10	8	2	5	2	5
ATAC_peak_3936	6	5	6	9	7	4		ATAC_peak_4709	9	3	8	11	3	8		ATAC_peak_4776	6	7	7	7	5	8
ATAC_peak_3945	19	16	10	18	13	13		ATAC_peak_4710	25	21	14	29	13	14		ATAC_peak_4777	17	8	4	12	6	11
ATAC_peak_3947	14	12	5	12	13	10		ATAC_peak_4711	12	9	5	11	2	3		ATAC_peak_4778	10	8	4	16	3	7
ATAC_peak_3954	15	5	5	6	4	5		ATAC_peak_4714	15	10	14	10	4	5		ATAC_peak_4780	3	2	6	1	6	3
ATAC_peak_3956	27	7	7	20	11	16		ATAC_peak_4728	65	52	15	11	7	7		ATAC_peak_4781	4	2	6	5	2	6
ATAC_peak_3957	55	18	31	32	24	27		ATAC_peak_4736	7	7	1	9	3	8		ATAC_peak_4782	1	1	1	1	3	7
ATAC_peak_3958	3	2	2	4	2	4		ATAC_peak_4740	35	21	10	20	8	13		ATAC_peak_4783	8	3	5	11	4	6
ATAC_peak_3961	24	15	7	22	12	7		ATAC_peak_4745	8	10	10	19	2	7		ATAC_peak_4786	16	5	1	11	6	6
ATAC_peak_3962	12	2	3	6	5	6		ATAC_peak_4755	35	23	10	9	16	10		ATAC_peak_4787	2	1	1	7	4	1
ATAC_peak_3967	10	11	8	10	2	3		ATAC_peak_4757	21	13	12	17	9	12		ATAC_peak_4788	1	3	2	5	3	6
ATAC_peak_3968	25	11	16	25	5	2		ATAC_peak_4771	19	21	9	10	7	6		ATAC_peak_4789	8	8	3	2	5	1
ATAC_peak_3970	20	5	8	18	9	10		ATAC_peak_4772	26	25	6	10	8	8		ATAC_peak_4790	5	5	4	2	4	2
ATAC_peak_3971	20	11	6	21	17	12		ATAC_peak_4775	13	9	4	7	6	6		ATAC_peak_4792	17	9	3	9	9	7
ATAC_peak_3973	21	9	4	12	2	6		ATAC_peak_4784	4	1	1	2	0	1		ATAC_peak_4794	8	7	5	2	1	3
ATAC_peak_3974	11	9	6	2	5	5		ATAC_peak_4793	5	4	2	5	3	2		ATAC_peak_4800	12	13	23	19	11	16
ATAC_peak_3975	28	13	8	12	8	8		ATAC_peak_4795	12	9	10	9	5	12		ATAC_peak_4801	35	11	7	14	10	4
ATAC_peak_3976	30	11	10	10	6	8		ATAC_peak_4798	32	17	9	12	11	8		ATAC_peak_4803	20	14	13	27	20	19
ATAC_peak_3978	12	7	1	4	3	3		ATAC_peak_4799	8	5	5	7	4	6		ATAC_peak_4805	29	18	23	32	21	24
ATAC_peak_3980	17	5	7	13	8	12		ATAC_peak_4802	25	14	5	17	10	12		ATAC_peak_4806	22	13	14	16	8	9
ATAC_peak_3981	16	8	7	12	7	9		ATAC_peak_4804	32	24	20	22	15	13		ATAC_peak_4822	7	5	3	2	3	4
ATAC_peak_3982	19	10	6	4	5	7		ATAC_peak_4807	34	27	25	25	16	21		ATAC_peak_4825	0	3	3	5	7	6
ATAC_peak_3983	18	13	9	7	7	8		ATAC_peak_4808	25	15	11	22	9	10		ATAC_peak_4827	16	16	10	18	13	6
ATAC_peak_3986	0	0	0	3	3	1		ATAC_peak_4811	15	15	11	18	4	7		ATAC_peak_4828	9	5	4	8	4	3
ATAC_peak_3987	7	1	0	2	3	3		ATAC_peak_4820	25	16	16	13	12	10		ATAC_peak_4829	8	0	4	6	2	3
ATAC_peak_3989	13	12	6	15	5	5		ATAC_peak_4821	28	18	7	15	10	9		ATAC_peak_4832	7	6	5	6	5	3
ATAC_peak_3991	7	3	2	3	3	2		ATAC_peak_4823	36	21	13	18	15	6		ATAC_peak_4833	11	9	6	4	5	11
ATAC_peak_3995	7	3	4	5	1	3		ATAC_peak_4824	12	8	3	10	8	4		ATAC_peak_4839	8	14	4	9	2	3
ATAC_peak_3997	3	8	2	8	2	1		ATAC_peak_4826	13	10	8	16	9	2		ATAC_peak_4855	13	10	5	13	7	6
ATAC_peak_3999	12	5	1	8	4	6		ATAC_peak_4830	9	1	4	5	3	4		ATAC_peak_4856	5	5	7	15	1	5
ATAC_peak_4001	15	9	4	15	7	1		ATAC_peak_4834	13	7	0	3	2	6		ATAC_peak_4857	8	8	3	8	5	3
ATAC_peak_4002	27	19	9	26	9	8		ATAC_peak_4835	9	10	6	10	7	7		ATAC_peak_4859	4	4	3	7	7	2
ATAC_peak_4003	26	21	9	27	10	8		ATAC_peak_4840	18	13	8	15	6	3		ATAC_peak_4867	13	12	10	16	15	6
ATAC_peak_4004	17	9	6	9	8	6		ATAC_peak_4854	6	6	5	6	5	1		ATAC_peak_4868	14	15	9	18	16	10
ATAC_peak_4005	14	9	9	7	9	7		ATAC_peak_4860	7	5	6	9	11	3		ATAC_peak_4870	24	13	9	9	7	13
ATAC_peak_4007	20	7	2	11	5	7		ATAC_peak_4862	5	8	4	6	3	6		ATAC_peak_4875	35	25	7	17	7	13
ATAC_peak_4008	23	10	7	7	9	9		ATAC_peak_4864	33	19	12	17	12	21		ATAC_peak_4888	2	2	0	4	2	1
ATAC_peak_4014	2	7	7	4	5	1		ATAC_peak_4865	28	21	11	16	12	18		ATAC_peak_4889	0	7	1	9	1	0
ATAC_peak_4022	12	3	3	3	5	4		ATAC_peak_4866	22	14	11	12	10	13		ATAC_peak_4896	7	7	4	9	8	0
ATAC_peak_4025	16	11	4	18	7	6		ATAC_peak_4869	19	15	12	16	10	9		ATAC_peak_4900	21	13	8	14	6	4
ATAC_peak_4026	20	10	10	16	7	9		ATAC_peak_4872	54	24	13	24	24	14		ATAC_peak_4925	6	6	9	12	12	10
ATAC_peak_4028	23	10	8	10	12	8		ATAC_peak_4873	58	31	11	23	17	20		ATAC_peak_4926	7	7	10	7	8	6
ATAC_peak_4029	38	19	6	16	6	5		ATAC_peak_4874	34	28	5	8	13	12		ATAC_peak_4932	9	5	3	8	6	2
ATAC_peak_4030	48	24	8	22	12	9		ATAC_peak_4877	10	16	3	6	5	2		ATAC_peak_4933	8	9	4	7	8	3
ATAC_peak_4031	50	21	11	21	11	10		ATAC_peak_4880	30	26	7	20	6	13		ATAC_peak_4941	31	15	3	13	7	10
ATAC_peak_4032	32	7	5	9	7	9		ATAC_peak_4883	4	5	3	11	5	10		ATAC_peak_4942	13	7	7	6	8	6
ATAC_peak_4033	25	7	4	7	8	5		ATAC_peak_4884	23	10	8	4	5	9		ATAC_peak_4945	23	26	14	12	9	10
ATAC_peak_4034	11	10	2	6	3	6		ATAC_peak_4885	5	3	4	6	2	2		ATAC_peak_4946	24	13	6	13	7	2
ATAC_peak_4036	19	19	17	12	15	18		ATAC_peak_4886	15	10	6	9	6	6		ATAC_peak_4947	13	17	11	14	15	10
ATAC_peak_4037	21	17	14	13	11	19		ATAC_peak_4887	19	12	8	21	5	9		ATAC_peak_4949	25	15	11	12	8	12
ATAC_peak_4042	17	17	10	20	6	6		ATAC_peak_4893	7	6	5	5	6	3		ATAC_peak_4950	58	28	19	15	18	15
ATAC_peak_4048	17	11	5	12	4	11		ATAC_peak_4898	33	24	13	22	7	8		ATAC_peak_4952	8	3	1	6	4	5
ATAC_peak_4049	9	4	6	7	0	2		ATAC_peak_4903	14	10	8	8	6	2		ATAC_peak_4953	11	12	7	4	2	5
ATAC_peak_4052	1	2	1	3	3	2		ATAC_peak_4908	8	8	1	2	2	5		ATAC_peak_4954	17	10	1	8	9	10
ATAC_peak_4056	4	2	7	7	2	3		ATAC_peak_4909	9	9	10	6	3	7		ATAC_peak_4958	26	10	12	5	12	12
ATAC_peak_4058	9	8	3	5	5	2		ATAC_peak_4918	6	6	4	11	10	5		ATAC_peak_4963	9	0	3	3	4	3
ATAC_peak_4059	8	5	5	6	2	1		ATAC_peak_4919	12	8	5	4	1	8		ATAC_peak_4965	12	8	0	3	9	6
ATAC_peak_4060	5	5	2	7	1	1		ATAC_peak_4920	20	9	6	8	6	4		ATAC_peak_4966	5	8	5	9	5	3
ATAC_peak_4065	21	10	6	14	9	15		ATAC_peak_4922	24	16	4	11	6	5		ATAC_peak_4971	18	12	2	10	5	6
ATAC_peak_4068	19	11	5	14	15	14		ATAC_peak_4923	14	10	5	7	9	7		ATAC_peak_4973	9	7	3	6	7	4
ATAC_peak_4070	20	26	11	21	3	15		ATAC_peak_4924	7	5	3	10	6	2		ATAC_peak_4975	9	7	3	8	7	5
ATAC_peak_4073	26	12	5	20	5	8		ATAC_peak_4927	10	9	10	10	7	6		ATAC_peak_4976	12	11	5	9	7	4
ATAC_peak_4075	32	19	5	18	7	7		ATAC_peak_4934	9	10	5	8	5	3		ATAC_peak_4992	21	14	12	11	3	10
ATAC_peak_4078	3	5	5	3	2	8		ATAC_peak_4936	22	15	10	15	12	5		ATAC_peak_5000	7	7	7	9	7	5
ATAC_peak_4085	23	17	9	20	9	15		ATAC_peak_4938	25	14	4	16	8	1		ATAC_peak_5001	9	4	3	7	4	1
ATAC_peak_4087	45	18	14	17	11	13		ATAC_peak_4943	17	13	5	8	6	12		ATAC_peak_5015	38	25	19	25	16	15
ATAC_peak_4090	38	27	11	13	6	9		ATAC_peak_4951	28	21	17	15	8	12		ATAC_peak_5017	16	15	7	14	2	8
ATAC_peak_4091	4	2	1	0	2	2		ATAC_peak_4956	37	28	12	18	10	19		ATAC_peak_5027	110	57	41	65	38	31
ATAC_peak_4095	27	10	5	17	12	4		ATAC_peak_4959	11	14	7	11	6	3		ATAC_peak_5031	9	9	4	4	1	4
ATAC_peak_4103	10	18	2	15	9	7		ATAC_peak_4960	4	7	4	9	5	7		ATAC_peak_5038	22	20	10	11	8	9
ATAC_peak_4106	13	9	0	11	3	2		ATAC_peak_4961	5	13	8	16	5	4		ATAC_peak_5039	27	16	7	17	4	12
ATAC_peak_4108	6	17	9	10	10	9		ATAC_peak_4964	21	13	4	5	6	4		ATAC_peak_5040	38	21	8	19	11	12
ATAC_peak_4109	12	12	5	12	4	6		ATAC_peak_4968	8	7	2	4	2	2		ATAC_peak_5041	12	12	4	5	11	4
ATAC_peak_4112	29	22	9	20	8	5		ATAC_peak_4970	29	12	7	9	7	4		ATAC_peak_5042	42	36	22	23	15	11
ATAC_peak_4116	25	22	17	15	8	11		ATAC_peak_4972	13	6	3	10	7	5		ATAC_peak_5053	17	12	9	12	6	6
ATAC_peak_4117	15	8	4	10	6	4		ATAC_peak_4974	11	3	3	5	3	2		ATAC_peak_5056	5	2	2	4	2	3
ATAC_peak_4118	6	5	1	5	4	1		ATAC_peak_4977	9	16	11	11	6	6		ATAC_peak_5057	4	3	4	14	4	4
ATAC_peak_4122	18	10	10	8	8	4		ATAC_peak_4981	13	8	4	3	4	2		ATAC_peak_5058	5	3	4	12	5	5
ATAC_peak_4132	9	2	2	6	2	5		ATAC_peak_4982	18	7	3	10	3	7		ATAC_peak_5059	3	4	4	9	2	1
ATAC_peak_4141	4	12	7	19	4	7		ATAC_peak_4985	16	20	11	13	9	3		ATAC_peak_5067	23	10	4	14	6	7
ATAC_peak_4142	2	8	0	2	3	4		ATAC_peak_4990	15	15	12	11	6	5		ATAC_peak_5073	41	28	6	10	13	16
ATAC_peak_4145	8	4	3	7	4	5		ATAC_peak_4991	14	13	11	5	3	8		ATAC_peak_5075	42	31	9	16	14	14
ATAC_peak_4146	15	12	3	4	6	4		ATAC_peak_4993	10	6	3	9	7	3		ATAC_peak_5076	60	29	19	22	13	21
ATAC_peak_4147	28	18	4	12	6	3		ATAC_peak_4994	7	9	1	6	7	3		ATAC_peak_5080	36	20	15	18	19	16
ATAC_peak_4148	28	24	4	11	3	2		ATAC_peak_4995	9	9	3	5	8	4		ATAC_peak_5081	31	22	14	19	14	11
ATAC_peak_4149	23	20	6	13	1	3		ATAC_peak_4996	5	5	3	6	3	4		ATAC_peak_5082	54	30	9	24	6	11
ATAC_peak_4150	15	19	7	14	5	5		ATAC_peak_4997	6	5	4	6	3	4		ATAC_peak_5085	24	9	7	22	13	9
ATAC_peak_4151	14	14	8	8	4	5		ATAC_peak_4999	14	5	7	15	6	4		ATAC_peak_5087	37	27	13	19	11	23
ATAC_peak_4152	18	19	14	21	7	6		ATAC_peak_5002	1	0	0	1	1	0		ATAC_peak_5097	32	24	17	20	8	8
ATAC_peak_4154	12	6	5	4	4	1		ATAC_peak_5011	8	4	6	10	4	1		ATAC_peak_5113	6	21	9	9	5	11
ATAC_peak_4155	25	24	8	12	5	7		ATAC_peak_5012	28	20	8	21	7	7		ATAC_peak_5114	12	14	11	17	4	10
ATAC_peak_4156	19	18	8	9	3	3		ATAC_peak_5014	20	3	7	12	7	6		ATAC_peak_5115	15	9	7	7	8	11
ATAC_peak_4157	24	17	3	14	3	2		ATAC_peak_5016	48	21	14	16	15	13		ATAC_peak_5117	12	21	11	17	4	5
ATAC_peak_4158	28	27	17	13	10	11		ATAC_peak_5018	9	11	1	4	2	3		ATAC_peak_5118	48	25	22	21	7	20
ATAC_peak_4159	12	5	7	4	5	6		ATAC_peak_5019	7	6	3	4	3	1		ATAC_peak_5122	31	35	28	17	9	11
ATAC_peak_4160	36	25	11	11	5	6		ATAC_peak_5020	5	4	3	6	1	5		ATAC_peak_5136	15	8	4	4	5	8
ATAC_peak_4161	16	10	7	7	1	1		ATAC_peak_5022	11	10	10	7	7	13		ATAC_peak_5140	48	31	9	22	8	14
ATAC_peak_4162	9	16	8	4	4	3		ATAC_peak_5028	127	55	40	68	41	35		ATAC_peak_5148	38	23	20	15	10	13
ATAC_peak_4164	21	12	4	9	3	0		ATAC_peak_5030	29	14	3	16	7	8		ATAC_peak_5154	21	16	13	9	7	7
ATAC_peak_4165	25	19	12	8	8	9		ATAC_peak_5032	11	10	9	13	5	10		ATAC_peak_5156	23	15	5	15	7	9
ATAC_peak_4166	26	28	11	21	9	9		ATAC_peak_5033	8	3	3	7	4	6		ATAC_peak_5158	20	21	11	12	9	7
ATAC_peak_4169	37	26	8	23	6	5		ATAC_peak_5034	8	4	5	7	3	7		ATAC_peak_5163	42	34	11	13	6	14
ATAC_peak_4170	11	12	10	14	3	4		ATAC_peak_5035	9	6	2	15	6	7		ATAC_peak_5181	17	16	6	9	6	2
ATAC_peak_4172	9	3	5	11	4	1		ATAC_peak_5036	23	14	4	16	3	6		ATAC_peak_5191	13	12	6	7	2	9
ATAC_peak_4173	20	6	9	10	4	1		ATAC_peak_5037	12	20	11	19	5	5		ATAC_peak_5198	17	12	2	6	7	6
ATAC_peak_4174	6	5	6	6	0	1		ATAC_peak_5047	10	13	5	8	5	4		ATAC_peak_5199	19	8	6	7	13	12
ATAC_peak_4178	8	2	4	9	7	3		ATAC_peak_5048	18	20	2	10	6	3		ATAC_peak_5200	24	17	10	13	13	17
ATAC_peak_4179	7	8	4	5	5	2		ATAC_peak_5051	13	20	4	13	4	11		ATAC_peak_5210	8	3	4	8	7	5
ATAC_peak_4180	22	11	2	9	6	5		ATAC_peak_5055	11	4	2	8	3	6		ATAC_peak_5211	12	6	6	9	8	8
ATAC_peak_4181	25	17	5	9	4	0		ATAC_peak_5060	5	7	0	2	4	5		ATAC_peak_5217	10	4	6	5	6	6
ATAC_peak_4183	16	12	3	10	3	7		ATAC_peak_5061	10	9	11	10	7	5		ATAC_peak_5218	4	4	1	3	4	6
ATAC_peak_4190	4	4	3	8	4	3		ATAC_peak_5062	21	16	10	11	5	7		ATAC_peak_5219	9	6	8	15	10	4
ATAC_peak_4191	8	9	1	6	1	0		ATAC_peak_5066	42	27	12	14	11	7		ATAC_peak_5232	27	23	7	15	7	4
ATAC_peak_4192	8	2	7	4	2	1		ATAC_peak_5078	43	34	13	21	7	14		ATAC_peak_5233	19	23	11	11	4	8
ATAC_peak_4194	6	4	4	1	1	1		ATAC_peak_5086	10	17	6	5	5	3		ATAC_peak_5236	9	7	2	2	2	1
ATAC_peak_4201	45	21	8	12	6	7		ATAC_peak_5088	47	26	15	14	8	21		ATAC_peak_5238	2	0	2	1	0	2
ATAC_peak_4205	11	2	5	8	3	3		ATAC_peak_5090	65	36	17	14	12	10		ATAC_peak_5239	7	5	3	5	4	6
ATAC_peak_4220	17	12	11	11	2	4		ATAC_peak_5093	2	4	4	6	1	1		ATAC_peak_5240	3	1	2	5	4	3
ATAC_peak_4221	41	34	7	12	5	7		ATAC_peak_5094	11	7	6	6	4	5		ATAC_peak_5252	13	1	7	4	4	2
ATAC_peak_4222	46	43	13	16	3	7		ATAC_peak_5096	9	5	5	11	5	0		ATAC_peak_5278	27	11	6	12	6	4
ATAC_peak_4224	8	2	3	4	2	2		ATAC_peak_5099	27	23	8	18	4	3		ATAC_peak_5281	31	9	10	26	9	8
ATAC_peak_4225	15	15	3	6	2	3		ATAC_peak_5100	32	17	15	15	12	6		ATAC_peak_5296	12	9	5	4	4	2
ATAC_peak_4226	1	2	0	1	1	0		ATAC_peak_5105	15	10	4	6	4	7		ATAC_peak_5300	6	2	3	4	3	5
ATAC_peak_4229	60	40	11	22	2	7		ATAC_peak_5110	58	30	12	18	10	12		ATAC_peak_5303	41	23	13	23	14	16
ATAC_peak_4236	7	8	2	10	4	7		ATAC_peak_5112	28	31	8	10	1	7		ATAC_peak_5304	8	3	5	12	5	5
ATAC_peak_4239	15	13	7	12	6	7		ATAC_peak_5116	9	5	5	3	7	9		ATAC_peak_5310	10	19	7	10	7	3
ATAC_peak_4247	11	11	11	17	3	11		ATAC_peak_5121	45	35	20	30	7	11		ATAC_peak_5316	5	4	8	5	4	1
ATAC_peak_4248	17	23	9	17	7	9		ATAC_peak_5123	28	22	6	20	4	12		ATAC_peak_5321	9	12	7	4	7	11
ATAC_peak_4252	4	3	2	4	3	1		ATAC_peak_5125	33	37	17	21	4	6		ATAC_peak_5337	15	16	10	25	11	10
ATAC_peak_4253	12	10	3	4	4	5		ATAC_peak_5128	44	32	12	15	14	17		ATAC_peak_5340	8	7	6	8	5	3
ATAC_peak_4254	9	8	1	9	6	7		ATAC_peak_5129	21	23	10	13	7	4		ATAC_peak_5342	2	3	1	3	0	0
ATAC_peak_4255	5	5	0	5	3	1		ATAC_peak_5130	14	17	5	4	4	5		ATAC_peak_5348	0	5	0	2	2	2
ATAC_peak_4256	33	13	1	12	4	4		ATAC_peak_5137	28	36	11	26	12	11		ATAC_peak_5356	38	21	12	23	23	14
ATAC_peak_4258	33	19	7	11	3	3		ATAC_peak_5138	24	11	8	15	4	5		ATAC_peak_5366	6	2	3	6	6	5
ATAC_peak_4259	33	25	7	11	5	6		ATAC_peak_5139	21	12	7	16	4	6		ATAC_peak_5372	6	1	1	2	4	1
ATAC_peak_4260	21	16	1	6	9	4		ATAC_peak_5146	23	28	7	18	1	7		ATAC_peak_5373	6	1	3	3	4	1
ATAC_peak_4261	19	14	5	1	6	5		ATAC_peak_5150	31	19	8	5	3	7		ATAC_peak_5374	13	2	8	3	4	2
ATAC_peak_4262	17	10	2	4	3	5		ATAC_peak_5151	8	6	4	10	9	3		ATAC_peak_5377	19	16	13	9	13	10
ATAC_peak_4263	7	8	5	11	5	7		ATAC_peak_5152	9	3	5	11	4	3		ATAC_peak_5379	1	3	2	0	0	1
ATAC_peak_4266	6	5	1	4	2	2		ATAC_peak_5157	15	15	6	11	6	6		ATAC_peak_5401	6	3	1	5	0	2
ATAC_peak_4275	24	19	8	19	11	13		ATAC_peak_5161	12	13	3	12	5	5		ATAC_peak_5405	4	6	3	5	3	3
ATAC_peak_4279	17	7	9	13	4	5		ATAC_peak_5165	42	32	17	18	11	4		ATAC_peak_5407	6	9	3	7	7	5
ATAC_peak_4283	20	14	10	12	6	7		ATAC_peak_5169	33	21	7	18	4	7		ATAC_peak_5411	8	6	9	9	10	4
ATAC_peak_4284	11	8	12	19	6	11		ATAC_peak_5171	21	13	4	6	1	2		ATAC_peak_5416	6	5	8	11	6	8
ATAC_peak_4295	8	8	8	10	2	2		ATAC_peak_5190	4	8	2	5	3	5		ATAC_peak_5419	10	7	4	11	5	3
ATAC_peak_4296	32	14	14	28	15	13		ATAC_peak_5194	3	7	4	7	7	5		ATAC_peak_5421	14	4	2	5	13	11
ATAC_peak_4297	21	9	16	19	3	7		ATAC_peak_5197	22	14	1	12	5	6		ATAC_peak_5422	17	6	3	5	11	10
ATAC_peak_4299	33	22	12	21	15	22		ATAC_peak_5203	13	7	6	9	5	4		ATAC_peak_5428	19	7	9	13	20	8
ATAC_peak_4300	43	23	15	29	13	25		ATAC_peak_5205	22	21	9	11	6	6		ATAC_peak_5440	36	12	3	17	16	15
ATAC_peak_4302	22	18	10	17	10	8		ATAC_peak_5206	14	12	6	6	5	5		ATAC_peak_5446	21	7	6	10	9	9
ATAC_peak_4303	14	20	7	9	1	10		ATAC_peak_5213	10	4	2	13	6	10		ATAC_peak_5447	16	5	8	14	14	10
ATAC_peak_4304	13	17	7	9	5	8		ATAC_peak_5214	9	4	2	13	5	8		ATAC_peak_5448	30	9	16	18	14	15
ATAC_peak_4305	5	6	5	7	3	5		ATAC_peak_5216	12	4	6	5	4	9		ATAC_peak_5450	42	24	11	26	18	20
ATAC_peak_4312	4	4	1	4	3	1		ATAC_peak_5220	21	7	7	9	8	9		ATAC_peak_5454	8	10	12	7	3	2
ATAC_peak_4313	4	3	3	6	6	1		ATAC_peak_5223	7	4	1	4	4	5		ATAC_peak_5457	32	24	11	19	18	20
ATAC_peak_4318	12	7	6	6	4	2		ATAC_peak_5225	3	3	2	3	0	3		ATAC_peak_5458	38	20	9	24	23	29
ATAC_peak_4319	16	20	2	5	5	6		ATAC_peak_5230	8	10	6	11	10	9		ATAC_peak_5459	54	34	15	30	34	26
ATAC_peak_4320	15	17	1	8	6	4		ATAC_peak_5235	14	8	6	11	6	8		ATAC_peak_5461	18	14	5	21	12	6
ATAC_peak_4321	9	6	5	8	8	5		ATAC_peak_5237	3	4	2	6	1	2		ATAC_peak_5464	20	12	12	12	5	3
ATAC_peak_4328	42	24	10	23	17	17		ATAC_peak_5241	2	8	1	3	2	4		ATAC_peak_5468	10	8	6	15	12	9
ATAC_peak_4329	27	29	8	21	17	13		ATAC_peak_5243	20	17	9	16	4	5		ATAC_peak_5469	12	10	10	11	17	10
ATAC_peak_4332	16	9	9	9	3	3		ATAC_peak_5244	20	16	14	27	14	7		ATAC_peak_5473	3	4	3	3	8	11
ATAC_peak_4333	13	8	4	9	6	7		ATAC_peak_5247	34	29	7	15	7	11		ATAC_peak_5474	4	4	5	7	8	11
ATAC_peak_4339	13	10	7	8	10	7		ATAC_peak_5248	14	9	10	12	2	1		ATAC_peak_5478	6	4	7	8	2	5
ATAC_peak_4345	24	19	12	28	10	13		ATAC_peak_5249	8	9	6	7	5	6		ATAC_peak_5482	8	6	6	9	3	3
ATAC_peak_4348	8	3	5	5	3	2		ATAC_peak_5250	11	10	3	5	2	8		ATAC_peak_5483	6	13	4	14	5	12
ATAC_peak_4351	20	18	14	12	16	18		ATAC_peak_5253	12	6	9	11	8	6		ATAC_peak_5486	5	10	4	17	9	9
ATAC_peak_4352	28	18	7	10	16	8		ATAC_peak_5258	5	6	5	5	3	0		ATAC_peak_5487	15	10	7	20	28	43
ATAC_peak_4353	42	26	14	22	7	7		ATAC_peak_5259	4	3	8	3	3	1		ATAC_peak_5488	4	8	2	9	12	19
ATAC_peak_4356	25	17	8	17	6	6		ATAC_peak_5261	38	26	5	16	11	21		ATAC_peak_5489	7	9	8	8	26	30
ATAC_peak_4357	69	30	19	20	9	15		ATAC_peak_5272	57	34	16	36	11	20		ATAC_peak_5490	8	12	9	16	28	31
ATAC_peak_4360	13	10	1	7	3	1		ATAC_peak_5273	47	26	18	30	12	9		ATAC_peak_5491	10	10	5	7	10	14
ATAC_peak_4361	4	4	2	3	2	2		ATAC_peak_5277	24	21	10	13	7	3		ATAC_peak_5492	3	8	2	9	6	11
ATAC_peak_4362	2	2	1	5	1	1		ATAC_peak_5279	19	11	3	9	5	2		ATAC_peak_5498	5	6	5	4	5	3
ATAC_peak_4363	29	16	6	11	6	6		ATAC_peak_5283	5	3	2	1	3	1		ATAC_peak_5499	3	6	4	7	6	2
ATAC_peak_4370	16	6	6	10	10	7		ATAC_peak_5284	5	4	2	6	1	3		ATAC_peak_5500	16	11	8	10	38	40
ATAC_peak_4371	4	5	4	7	3	7		ATAC_peak_5286	20	11	6	9	7	4		ATAC_peak_5501	28	14	9	22	28	34
ATAC_peak_4376	32	26	13	15	6	12		ATAC_peak_5287	2	1	3	7	4	2		ATAC_peak_5502	3	1	0	2	5	11
ATAC_peak_4378	14	12	1	9	5	8		ATAC_peak_5288	6	10	0	7	3	3		ATAC_peak_5504	11	8	3	9	11	13
ATAC_peak_4381	17	14	5	13	2	3		ATAC_peak_5289	6	8	3	3	5	3		ATAC_peak_5505	9	9	6	6	14	13
ATAC_peak_4385	15	13	21	11	5	6		ATAC_peak_5291	7	8	3	6	4	5		ATAC_peak_5506	12	6	9	6	16	13
ATAC_peak_4386	17	14	20	12	4	6		ATAC_peak_5294	2	1	2	2	2	2		ATAC_peak_5507	48	24	15	21	20	16
ATAC_peak_4389	6	7	5	11	9	2		ATAC_peak_5298	26	13	7	14	11	17		ATAC_peak_5508	51	27	15	23	21	21
ATAC_peak_4392	7	6	4	3	2	3		ATAC_peak_5299	9	9	1	3	5	6		ATAC_peak_5509	20	16	9	18	23	14
ATAC_peak_4394	23	15	7	13	4	4		ATAC_peak_5301	12	6	6	6	6	9		ATAC_peak_5510	21	20	8	15	20	11
ATAC_peak_4398	51	46	24	44	13	18		ATAC_peak_5314	3	3	1	4	5	1		ATAC_peak_5513	13	6	4	8	8	13
ATAC_peak_4399	57	34	9	30	15	22		ATAC_peak_5315	4	5	5	6	5	2		ATAC_peak_5518	25	42	11	27	12	14
ATAC_peak_4400	38	30	16	18	3	6		ATAC_peak_5317	9	6	5	5	3	4		ATAC_peak_5519	33	34	12	24	14	22
ATAC_peak_4401	37	35	12	21	2	7		ATAC_peak_5319	6	2	4	9	4	4		ATAC_peak_5523	40	40	17	27	18	32
ATAC_peak_4402	27	14	9	26	5	7		ATAC_peak_5320	32	29	9	19	30	11		ATAC_peak_5529	22	19	6	19	18	34
ATAC_peak_4405	4	0	3	4	3	0		ATAC_peak_5324	23	13	6	12	4	11		ATAC_peak_5530	11	5	6	11	13	24
ATAC_peak_4406	4	1	0	1	1	3		ATAC_peak_5327	7	10	1	9	4	6		ATAC_peak_5531	12	11	8	18	20	14
ATAC_peak_4407	22	15	10	9	1	4		ATAC_peak_5331	19	22	7	17	9	7		ATAC_peak_5532	10	13	9	14	18	14
ATAC_peak_4408	22	18	10	10	4	4		ATAC_peak_5336	17	12	5	11	4	5		ATAC_peak_5533	9	8	7	14	10	22
ATAC_peak_4409	7	2	2	1	3	2		ATAC_peak_5338	13	14	8	15	8	5		ATAC_peak_5534	15	14	6	18	4	10
ATAC_peak_4410	9	3	2	7	3	6		ATAC_peak_5341	2	6	3	5	3	5		ATAC_peak_5535	24	10	8	17	11	16
ATAC_peak_4411	11	11	8	12	2	8		ATAC_peak_5343	5	4	1	3	1	2		ATAC_peak_5538	9	8	21	24	16	16
ATAC_peak_4418	20	14	7	25	4	8		ATAC_peak_5344	8	5	1	5	3	3		ATAC_peak_5540	4	6	4	7	8	18
ATAC_peak_4420	32	12	5	16	7	8		ATAC_peak_5345	3	2	3	3	7	4		ATAC_peak_5541	5	5	3	4	8	19
ATAC_peak_4423	45	29	14	21	15	17		ATAC_peak_5347	4	3	3	6	5	4		ATAC_peak_5542	23	16	15	9	23	27
ATAC_peak_4424	15	16	5	7	3	5		ATAC_peak_5350	6	7	4	4	3	2		ATAC_peak_5543	10	7	11	12	13	14
ATAC_peak_4425	46	26	14	25	6	8		ATAC_peak_5351	7	6	4	4	3	2		ATAC_peak_5544	8	2	4	3	2	4
ATAC_peak_4426	44	30	15	22	8	7		ATAC_peak_5352	6	4	1	5	1	2		ATAC_peak_5545	16	6	3	10	9	8
ATAC_peak_4427	35	26	7	14	6	5		ATAC_peak_5355	5	7	3	8	6	7		ATAC_peak_5548	25	15	15	18	8	8
ATAC_peak_4428	39	34	11	26	7	11		ATAC_peak_5357	41	21	13	20	28	18		ATAC_peak_5550	8	4	1	3	2	6
ATAC_peak_4435	5	6	5	3	0	1		ATAC_peak_5359	3	3	3	3	4	2		ATAC_peak_5551	8	8	4	10	8	8
ATAC_peak_4436	7	7	4	3	0	1		ATAC_peak_5360	10	11	7	14	7	5		ATAC_peak_5571	37	27	15	20	11	23
ATAC_peak_4437	2	3	2	0	4	2		ATAC_peak_5361	4	3	1	3	2	2		ATAC_peak_5572	13	5	11	8	5	5
ATAC_peak_4438	7	4	1	3	5	2		ATAC_peak_5363	4	5	4	8	2	2		ATAC_peak_5573	15	12	5	24	4	3
ATAC_peak_4439	8	4	2	5	2	5		ATAC_peak_5368	13	7	3	3	3	5		ATAC_peak_5574	19	16	10	19	8	11
ATAC_peak_4440	7	4	3	11	4	3		ATAC_peak_5369	3	2	1	5	3	2		ATAC_peak_5576	6	5	5	7	0	1
ATAC_peak_4441	5	6	2	6	1	2		ATAC_peak_5370	3	2	1	2	0	1		ATAC_peak_5585	9	6	5	4	3	2
ATAC_peak_4452	38	33	11	17	7	13		ATAC_peak_5371	4	3	5	4	7	4		ATAC_peak_5586	23	22	6	11	7	5
ATAC_peak_4457	60	36	20	34	19	18		ATAC_peak_5375	5	4	1	5	3	3		ATAC_peak_5593	12	10	4	9	6	9
ATAC_peak_4458	67	43	25	53	19	29		ATAC_peak_5376	20	17	12	14	11	10		ATAC_peak_5594	7	3	11	11	4	7
ATAC_peak_4459	54	36	17	27	6	13		ATAC_peak_5378	13	14	7	10	6	12		ATAC_peak_5600	20	10	5	10	9	4
ATAC_peak_4461	54	36	24	23	11	16		ATAC_peak_5380	23	13	11	9	15	9		ATAC_peak_5607	20	16	14	22	8	4
ATAC_peak_4463	37	26	8	18	9	7		ATAC_peak_5381	16	10	5	13	9	3		ATAC_peak_5609	22	8	14	13	8	7
ATAC_peak_4464	34	21	7	14	9	6		ATAC_peak_5384	36	10	7	14	4	10		ATAC_peak_5610	4	2	4	6	5	9
ATAC_peak_4467	13	7	6	9	5	5		ATAC_peak_5385	31	9	7	13	3	8		ATAC_peak_5611	6	5	5	3	6	3
ATAC_peak_4470	8	9	0	4	2	1		ATAC_peak_5386	4	2	2	1	2	5		ATAC_peak_5613	10	4	8	5	2	4
ATAC_peak_4471	13	16	1	11	2	2		ATAC_peak_5397	7	5	3	1	1	1		ATAC_peak_5617	45	28	16	26	12	14
ATAC_peak_4472	40	23	9	14	3	4		ATAC_peak_5399	4	8	1	6	1	4		ATAC_peak_5620	28	18	14	33	32	29
ATAC_peak_4473	41	21	11	14	2	3		ATAC_peak_5402	5	3	1	7	6	4		ATAC_peak_5621	33	21	13	26	18	18
ATAC_peak_4476	12	14	4	10	16	3		ATAC_peak_5403	7	4	1	5	5	2		ATAC_peak_5622	43	18	12	27	18	15
ATAC_peak_4482	19	21	6	8	5	5		ATAC_peak_5404	5	1	2	4	6	1		ATAC_peak_5630	53	29	12	30	24	19
ATAC_peak_4484	38	15	8	14	3	1		ATAC_peak_5406	18	6	5	7	3	2		ATAC_peak_5631	49	39	25	27	16	23
ATAC_peak_4485	22	7	8	8	3	1		ATAC_peak_5408	6	5	4	1	3	1		ATAC_peak_5634	45	29	20	34	26	23
ATAC_peak_4486	15	9	6	11	2	0		ATAC_peak_5409	1	4	4	4	3	2		ATAC_peak_5637	53	36	22	36	15	23
ATAC_peak_4496	7	4	1	3	2	2		ATAC_peak_5414	4	3	10	16	4	0		ATAC_peak_5640	97	64	21	52	19	30
ATAC_peak_4497	13	17	6	14	3	6		ATAC_peak_5415	7	1	1	10	2	3		ATAC_peak_5645	9	9	4	16	7	6
ATAC_peak_4502	26	13	10	8	12	6		ATAC_peak_5417	8	7	3	7	2	5		ATAC_peak_5647	8	6	3	2	4	4
ATAC_peak_4508	21	12	9	12	5	9		ATAC_peak_5418	5	3	5	8	2	4		ATAC_peak_5648	23	26	15	15	5	4
ATAC_peak_4509	13	8	3	10	3	6		ATAC_peak_5420	6	6	3	7	5	2		ATAC_peak_5651	5	4	3	3	2	1
ATAC_peak_4510	10	8	6	7	5	4		ATAC_peak_5425	4	4	1	7	2	4		ATAC_peak_5667	16	17	7	5	3	0
ATAC_peak_4516	10	14	4	9	5	6		ATAC_peak_5429	26	18	7	9	14	19		ATAC_peak_5678	43	26	8	21	12	9
ATAC_peak_4517	70	36	20	21	9	14		ATAC_peak_5432	39	15	11	14	17	7		ATAC_peak_5689	69	51	27	45	28	30
ATAC_peak_4519	29	32	8	13	4	9		ATAC_peak_5433	7	8	3	6	2	3		ATAC_peak_5690	63	49	23	44	29	29
ATAC_peak_4520	8	6	1	9	0	1		ATAC_peak_5437	9	7	4	4	3	6		ATAC_peak_5693	65	45	34	37	16	26
ATAC_peak_4521	29	18	6	5	0	2		ATAC_peak_5441	42	20	9	27	18	20		ATAC_peak_5696	8	11	4	11	5	8
ATAC_peak_4522	7	8	7	8	2	1		ATAC_peak_5442	21	15	6	13	10	5		ATAC_peak_5702	4	1	1	6	5	4
ATAC_peak_4523	15	27	7	16	4	0		ATAC_peak_5443	22	6	4	10	4	6		ATAC_peak_5705	3	0	3	5	2	4
ATAC_peak_4530	31	14	6	11	3	2		ATAC_peak_5456	9	4	4	13	2	8		ATAC_peak_5706	7	2	1	6	3	3
ATAC_peak_4531	5	3	3	5	0	1		ATAC_peak_5462	8	3	0	8	8	8		ATAC_peak_5707	5	11	0	7	5	3
ATAC_peak_4536	36	26	12	20	9	9		ATAC_peak_5463	10	5	4	11	7	4		ATAC_peak_5708	15	9	5	8	8	5
ATAC_peak_4537	46	27	18	24	12	18		ATAC_peak_5466	38	20	18	32	13	12		ATAC_peak_5709	17	8	13	17	12	10
ATAC_peak_4541	33	39	4	9	1	5		ATAC_peak_5470	12	12	6	10	10	12		ATAC_peak_5710	2	3	3	7	6	3
ATAC_peak_4542	24	22	6	5	3	1		ATAC_peak_5471	17	11	6	9	7	6		ATAC_peak_5711	4	7	4	9	4	9
ATAC_peak_4543	24	25	4	8	6	2		ATAC_peak_5472	4	4	7	8	0	3		ATAC_peak_5712	4	1	1	13	4	6
ATAC_peak_4546	52	36	15	20	9	7		ATAC_peak_5476	12	17	8	15	10	5		ATAC_peak_5713	2	1	1	3	1	2
ATAC_peak_4549	20	24	4	10	6	6		ATAC_peak_5477	12	11	6	13	5	6		ATAC_peak_5714	5	0	1	0	7	0
ATAC_peak_4550	24	11	3	11	7	6		ATAC_peak_5479	5	6	3	8	8	2		ATAC_peak_5723	6	5	3	5	6	7
ATAC_peak_4551	14	15	4	15	13	6		ATAC_peak_5481	19	12	9	7	6	12		ATAC_peak_5728	12	14	2	14	11	5
ATAC_peak_4552	37	25	18	29	6	8		ATAC_peak_5485	24	24	5	7	7	6		ATAC_peak_5738	6	8	3	4	8	9
ATAC_peak_4554	5	5	0	3	5	4		ATAC_peak_5493	18	13	5	14	9	6		ATAC_peak_5741	8	7	2	5	5	3
ATAC_peak_4555	16	9	5	8	3	2		ATAC_peak_5494	17	14	7	15	8	7		ATAC_peak_5743	11	4	6	8	8	3
ATAC_peak_4556	19	5	1	5	7	2		ATAC_peak_5503	8	7	4	11	6	6		ATAC_peak_5752	5	4	4	6	5	4
ATAC_peak_4558	14	21	8	9	3	5		ATAC_peak_5512	4	4	2	3	4	2		ATAC_peak_5754	11	6	7	10	9	2
ATAC_peak_4568	44	31	7	11	10	7		ATAC_peak_5514	27	15	10	12	8	11		ATAC_peak_5756	10	7	6	10	6	3
ATAC_peak_4579	22	12	6	10	12	8		ATAC_peak_5515	20	16	6	16	9	6		ATAC_peak_5757	17	4	4	4	14	4
ATAC_peak_4584	39	25	7	12	8	14		ATAC_peak_5516	20	17	4	12	11	9		ATAC_peak_5758	3	7	2	4	1	4
ATAC_peak_4585	38	37	12	9	5	12		ATAC_peak_5520	65	36	17	41	18	19		ATAC_peak_5759	6	7	3	7	5	6
ATAC_peak_4590	71	45	13	29	15	24		ATAC_peak_5521	10	13	8	13	4	6		ATAC_peak_5760	6	6	3	6	6	7
ATAC_peak_4591	26	15	4	9	6	12		ATAC_peak_5522	59	31	20	21	12	20		ATAC_peak_5769	12	8	3	10	15	15
ATAC_peak_4592	19	14	9	22	4	7		ATAC_peak_5536	7	8	5	5	4	9		ATAC_peak_5779	15	7	4	6	6	3
ATAC_peak_4593	27	21	8	19	9	5		ATAC_peak_5537	9	10	6	3	5	10		ATAC_peak_5781	8	14	6	10	5	6
ATAC_peak_4594	9	12	7	12	10	0		ATAC_peak_5539	5	8	2	7	3	6		ATAC_peak_5785	18	13	4	7	12	15
ATAC_peak_4597	34	30	7	16	6	7		ATAC_peak_5547	11	10	4	6	7	3		ATAC_peak_5789	19	14	5	16	20	14
ATAC_peak_4598	47	31	8	15	6	8		ATAC_peak_5549	8	9	4	4	3	4		ATAC_peak_5790	17	17	9	18	18	13
ATAC_peak_4600	6	6	5	5	0	4		ATAC_peak_5552	25	21	10	7	9	5		ATAC_peak_5792	12	10	2	8	11	7
ATAC_peak_4604	10	4	5	11	1	6		ATAC_peak_5558	8	8	0	6	6	6		ATAC_peak_5801	3	2	2	4	1	1
ATAC_peak_4607	25	29	12	20	5	6		ATAC_peak_5559	6	5	3	3	3	4		ATAC_peak_5805	21	13	3	7	13	14
ATAC_peak_4609	3	3	2	3	3	3		ATAC_peak_5564	17	19	7	12	5	5		ATAC_peak_5806	19	17	8	15	7	8
ATAC_peak_4611	13	9	2	7	2	3		ATAC_peak_5569	26	20	12	19	7	15		ATAC_peak_5807	28	20	6	10	11	8
ATAC_peak_4613	5	1	5	5	3	2		ATAC_peak_5570	41	32	21	23	13	16		ATAC_peak_5810	8	4	1	8	5	5
ATAC_peak_4614	5	3	0	1	1	2		ATAC_peak_5579	25	15	4	13	5	7		ATAC_peak_5811	25	14	10	8	11	15
ATAC_peak_4616	32	15	10	24	3	7		ATAC_peak_5581	14	9	6	5	2	0		ATAC_peak_5812	28	15	13	13	11	15
ATAC_peak_4617	19	13	5	10	4	6		ATAC_peak_5584	17	11	15	14	3	4		ATAC_peak_5813	19	20	10	15	12	11
ATAC_peak_4618	16	8	4	3	4	8		ATAC_peak_5587	11	17	4	8	3	1		ATAC_peak_5815	6	2	1	6	5	5
ATAC_peak_4619	8	10	3	7	3	1		ATAC_peak_5592	47	27	9	15	12	14		ATAC_peak_5816	22	22	8	27	36	42
ATAC_peak_4620	44	24	6	21	6	6		ATAC_peak_5595	17	12	14	19	5	3		ATAC_peak_5817	4	2	4	2	7	11
ATAC_peak_4626	12	19	16	12	12	6		ATAC_peak_5596	24	25	14	15	10	14		ATAC_peak_5820	2	8	4	4	5	3
ATAC_peak_4628	18	16	5	10	4	9		ATAC_peak_5597	19	20	8	9	10	12		ATAC_peak_5826	0	1	0	1	4	1
ATAC_peak_4629	32	29	11	20	4	5		ATAC_peak_5601	14	16	8	10	7	8		ATAC_peak_5827	1	1	2	5	4	0
ATAC_peak_4633	17	17	7	15	7	6		ATAC_peak_5603	27	22	14	16	4	6		ATAC_peak_5830	2	1	1	0	0	2
ATAC_peak_4636	10	14	7	11	9	5		ATAC_peak_5606	50	37	12	31	9	11		ATAC_peak_5831	2	0	2	1	4	1
ATAC_peak_4639	22	25	14	16	4	4		ATAC_peak_5614	17	9	12	14	11	4		ATAC_peak_5835	1	2	0	2	3	2
ATAC_peak_4644	46	17	11	17	13	11		ATAC_peak_5616	22	14	17	13	8	8		ATAC_peak_5836	0	2	1	0	0	0
ATAC_peak_4646	11	8	3	8	2	2		ATAC_peak_5618	51	37	16	28	18	17		ATAC_peak_5837	5	3	2	7	4	2
ATAC_peak_4647	13	12	6	11	5	2		ATAC_peak_5623	66	45	19	37	17	9		ATAC_peak_5839	54	44	14	37	39	45
ATAC_peak_4649	55	33	26	47	15	15		ATAC_peak_5624	57	46	20	33	20	6		ATAC_peak_5840	53	48	14	36	37	49
ATAC_peak_4651	12	9	4	5	3	2		ATAC_peak_5625	51	43	16	30	17	26		ATAC_peak_5845	0	1	1	1	2	2
ATAC_peak_4657	9	10	5	7	5	2		ATAC_peak_5626	31	44	10	25	14	23		ATAC_peak_5846	2	1	1	1	1	1
ATAC_peak_4662	14	9	12	15	6	7		ATAC_peak_5628	66	49	25	37	22	12		ATAC_peak_5847	0	1	0	2	2	3
ATAC_peak_4663	14	21	6	12	8	6		ATAC_peak_5632	70	46	28	45	25	31		ATAC_peak_5848	4	1	3	1	2	0
ATAC_peak_4664	33	16	11	12	12	13		ATAC_peak_5633	80	36	28	43	24	29		ATAC_peak_5849	0	2	0	1	1	1
ATAC_peak_4665	15	20	7	6	13	4		ATAC_peak_5638	114	78	36	54	34	43		ATAC_peak_5850	0	2	2	2	2	1
ATAC_peak_4667	14	17	8	16	4	4		ATAC_peak_5639	76	70	35	53	18	34		ATAC_peak_5851	3	2	3	3	6	1
ATAC_peak_4668	23	19	7	10	7	7		ATAC_peak_5649	4	7	3	5	4	3		ATAC_peak_5854	3	4	3	2	1	1
ATAC_peak_4669	7	12	3	11	7	3		ATAC_peak_5650	4	4	4	1	2	1		ATAC_peak_5855	8	10	4	8	2	7
ATAC_peak_4671	13	17	7	8	2	3		ATAC_peak_5652	22	14	8	19	1	5		ATAC_peak_5856	3	1	1	3	3	1
ATAC_peak_4674	12	12	3	7	6	5		ATAC_peak_5653	6	10	5	14	6	5		ATAC_peak_5857	3	2	0	3	4	5
ATAC_peak_4678	19	9	9	15	9	5		ATAC_peak_5655	11	15	12	16	7	7		ATAC_peak_5858	1	1	0	7	0	1
ATAC_peak_4680	53	34	14	21	18	18		ATAC_peak_5659	17	12	10	14	11	5		ATAC_peak_5863	11	10	14	14	8	10
ATAC_peak_4681	29	19	4	14	13	14		ATAC_peak_5666	51	22	21	15	2	7		ATAC_peak_5864	1	1	0	2	0	1
ATAC_peak_4682	45	24	21	24	15	14		ATAC_peak_5680	16	15	7	5	8	2		ATAC_peak_5865	0	0	3	3	0	1
ATAC_peak_4683	43	30	15	13	10	4		ATAC_peak_5681	14	10	3	11	7	1		ATAC_peak_5866	4	1	0	3	3	6
ATAC_peak_4684	49	26	14	11	12	14		ATAC_peak_5683	50	28	11	14	9	10		ATAC_peak_5867	4	0	1	4	4	5
ATAC_peak_4685	62	38	15	29	4	13		ATAC_peak_5684	19	23	14	11	8	4		ATAC_peak_5868	8	5	1	6	2	5
ATAC_peak_4687	38	34	16	25	7	17		ATAC_peak_5686	49	31	20	26	24	17		ATAC_peak_5870	1	1	1	1	3	1
ATAC_peak_4688	28	24	4	10	5	8		ATAC_peak_5687	38	37	13	26	22	18		ATAC_peak_5872	3	0	2	2	2	1
ATAC_peak_4690	45	46	14	25	6	9		ATAC_peak_5688	35	43	13	18	15	22		ATAC_peak_5873	0	1	2	4	0	4
ATAC_peak_4691	38	40	18	20	8	12		ATAC_peak_5691	46	42	15	37	24	22		ATAC_peak_5874	0	0	2	3	1	2
ATAC_peak_4693	85	34	17	36	11	16		ATAC_peak_5692	61	37	16	17	10	13		ATAC_peak_5875	1	3	0	2	3	2
ATAC_peak_4695	30	22	7	20	6	10		ATAC_peak_5695	23	12	8	8	6	8		ATAC_peak_5876	3	2	1	3	3	4
ATAC_peak_4696	35	30	9	19	9	12		ATAC_peak_5698	20	12	7	7	11	10		ATAC_peak_5877	4	1	2	1	2	5
ATAC_peak_4698	65	52	25	22	16	17		ATAC_peak_5700	12	8	6	11	4	5		ATAC_peak_5878	3	2	0	3	2	0
ATAC_peak_4699	41	42	14	27	8	10		ATAC_peak_5701	8	6	3	9	5	5		ATAC_peak_5879	5	2	2	5	2	1
ATAC_peak_4700	67	23	20	27	13	20		ATAC_peak_5703	6	4	5	7	1	5		ATAC_peak_5880	4	4	2	4	3	1
ATAC_peak_4701	71	32	22	41	14	24		ATAC_peak_5715	5	3	4	6	4	4		ATAC_peak_5881	3	5	4	5	2	1
ATAC_peak_4702	18	12	10	18	11	3		ATAC_peak_5716	15	10	5	5	6	6		ATAC_peak_5882	3	5	4	5	3	2
ATAC_peak_4703	9	9	5	11	5	4		ATAC_peak_5718	47	36	16	25	19	17		ATAC_peak_5883	17	6	9	13	19	11
ATAC_peak_4706	11	5	4	11	3	1		ATAC_peak_5719	4	4	0	5	2	3		ATAC_peak_5888	5	6	2	5	4	1
ATAC_peak_4707	1	0	0	0	0	0		ATAC_peak_5720	3	3	0	3	0	1		ATAC_peak_5890	1	1	4	7	3	3
ATAC_peak_4712	2	13	7	7	2	2		ATAC_peak_5721	6	5	4	4	4	3		ATAC_peak_5891	2	2	1	3	6	3
ATAC_peak_4713	9	6	1	6	5	1		ATAC_peak_5722	4	2	2	0	1	1		ATAC_peak_5894	7	10	0	3	2	1
ATAC_peak_4715	33	24	9	3	5	6		ATAC_peak_5724	18	15	6	13	7	5		ATAC_peak_5895	3	4	1	4	6	1
ATAC_peak_4716	21	7	13	17	2	5		ATAC_peak_5725	17	22	9	9	9	4		ATAC_peak_5896	7	4	2	5	2	8
ATAC_peak_4717	48	41	22	27	15	21		ATAC_peak_5727	8	9	5	11	12	6		ATAC_peak_5899	7	5	3	11	2	3
ATAC_peak_4722	21	13	4	11	3	6		ATAC_peak_5729	23	15	7	17	10	7		ATAC_peak_5900	2	0	0	0	1	1
ATAC_peak_4723	20	17	3	15	8	3		ATAC_peak_5730	5	8	5	14	6	11		ATAC_peak_5901	2	4	0	3	1	2
ATAC_peak_4727	58	47	10	17	7	5		ATAC_peak_5731	4	3	3	5	4	1		ATAC_peak_5902	2	2	2	2	3	1
ATAC_peak_4729	37	45	17	23	5	3		ATAC_peak_5734	34	33	12	27	20	15		ATAC_peak_5903	0	1	0	0	1	0
ATAC_peak_4730	52	39	19	25	2	8		ATAC_peak_5735	3	9	3	4	5	5		ATAC_peak_5904	2	2	0	1	2	1
ATAC_peak_4732	35	23	7	11	6	6		ATAC_peak_5737	4	3	2	6	3	6		ATAC_peak_5905	2	3	0	1	3	1
ATAC_peak_4733	22	12	12	12	4	1		ATAC_peak_5740	1	2	0	7	4	3		ATAC_peak_5907	6	4	2	6	2	0
ATAC_peak_4734	46	22	5	13	8	3		ATAC_peak_5742	18	5	8	11	17	8		ATAC_peak_5908	2	1	7	5	2	7
ATAC_peak_4738	23	32	10	13	6	4		ATAC_peak_5745	3	2	5	5	3	2		ATAC_peak_5909	2	4	6	4	3	3
ATAC_peak_4739	32	19	9	19	8	11		ATAC_peak_5746	8	6	12	20	8	8		ATAC_peak_5911	1	0	2	2	4	4
ATAC_peak_4744	29	21	6	11	9	9		ATAC_peak_5749	16	15	5	10	10	10		ATAC_peak_5912	2	2	1	2	4	2
ATAC_peak_4746	25	19	8	13	7	7		ATAC_peak_5751	4	5	1	2	6	4		ATAC_peak_5913	3	2	2	6	2	3
ATAC_peak_4750	14	15	2	6	0	4		ATAC_peak_5765	8	8	2	3	2	2		ATAC_peak_5914	6	5	0	1	4	6
ATAC_peak_4751	25	23	6	11	7	1		ATAC_peak_5766	26	15	5	13	8	9		ATAC_peak_5915	9	3	2	2	1	3
ATAC_peak_4754	39	22	7	9	7	3		ATAC_peak_5768	5	6	4	5	5	4		ATAC_peak_5916	6	5	8	12	4	2
ATAC_peak_4760	19	10	8	10	9	9		ATAC_peak_5770	5	2	0	4	2	3		ATAC_peak_5917	1	3	1	6	1	1
ATAC_peak_4766	71	37	18	21	14	20		ATAC_peak_5771	1	3	1	5	2	2		ATAC_peak_5918	5	3	3	7	3	3
ATAC_peak_4767	25	23	6	9	8	6		ATAC_peak_5773	7	5	4	3	4	5		ATAC_peak_5919	5	12	4	9	9	1
ATAC_peak_4768	30	21	5	12	9	5		ATAC_peak_5774	27	13	7	12	9	3		ATAC_peak_5920	8	5	4	5	6	4
ATAC_peak_4769	57	30	14	22	21	12		ATAC_peak_5777	3	4	7	7	4	5		ATAC_peak_5923	0	0	3	1	1	2
ATAC_peak_4773	31	20	10	10	8	3		ATAC_peak_5778	3	4	6	6	2	6		ATAC_peak_5926	35	14	14	20	12	9
ATAC_peak_4779	12	11	2	10	9	4		ATAC_peak_5780	8	6	4	1	2	6		ATAC_peak_5940	24	13	13	6	16	8
ATAC_peak_4785	13	11	9	4	6	4		ATAC_peak_5782	27	19	7	17	29	21		ATAC_peak_5941	15	8	13	12	4	12
ATAC_peak_4791	8	2	4	5	4	7		ATAC_peak_5783	31	6	11	21	15	20		ATAC_peak_5943	16	6	7	8	7	7
ATAC_peak_4796	25	15	9	21	9	8		ATAC_peak_5788	35	23	11	19	26	13		ATAC_peak_5944	3	2	1	1	2	4
ATAC_peak_4797	18	15	6	13	8	4		ATAC_peak_5793	25	17	9	19	21	18		ATAC_peak_5945	2	8	8	5	1	9
ATAC_peak_4809	31	20	6	16	10	7		ATAC_peak_5798	12	7	10	11	5	6		ATAC_peak_5946	1	3	4	4	1	4
ATAC_peak_4810	28	26	10	25	10	9		ATAC_peak_5799	15	6	2	5	7	4		ATAC_peak_5947	2	2	3	3	2	4
ATAC_peak_4812	73	38	17	30	12	18		ATAC_peak_5800	14	8	3	6	4	4		ATAC_peak_5948	8	13	5	20	3	5
ATAC_peak_4813	49	26	9	20	11	7		ATAC_peak_5804	13	11	5	5	6	10		ATAC_peak_5949	6	8	6	7	8	4
ATAC_peak_4814	53	24	18	32	18	13		ATAC_peak_5809	0	4	0	5	0	1		ATAC_peak_5950	3	2	0	8	9	2
ATAC_peak_4815	13	13	2	9	8	2		ATAC_peak_5814	15	8	4	12	5	9		ATAC_peak_5953	6	4	3	10	8	7
ATAC_peak_4816	24	22	17	25	12	6		ATAC_peak_5818	3	2	0	2	1	2		ATAC_peak_5954	7	7	4	6	5	5
ATAC_peak_4817	8	14	3	6	3	7		ATAC_peak_5821	3	3	3	3	1	2		ATAC_peak_5956	6	6	3	5	7	5
ATAC_peak_4818	9	5	7	4	5	6		ATAC_peak_5822	1	3	2	0	4	1		ATAC_peak_5957	10	3	8	2	4	1
ATAC_peak_4819	19	12	4	13	10	5		ATAC_peak_5823	4	5	2	4	4	0		ATAC_peak_5960	37	14	5	9	8	17
ATAC_peak_4831	6	3	2	7	1	7		ATAC_peak_5824	2	5	1	4	3	1		ATAC_peak_5964	2	5	2	3	4	7
ATAC_peak_4836	25	17	7	8	7	4		ATAC_peak_5825	4	4	0	2	1	0		ATAC_peak_5974	8	7	1	13	5	4
ATAC_peak_4837	32	18	12	12	8	3		ATAC_peak_5829	3	0	0	1	1	0		ATAC_peak_5985	6	3	0	10	5	0
ATAC_peak_4838	23	12	12	5	9	2		ATAC_peak_5832	5	3	1	6	2	1		ATAC_peak_5989	7	12	10	8	4	4
ATAC_peak_4841	23	15	7	7	6	7		ATAC_peak_5838	36	31	11	30	30	29		ATAC_peak_5992	5	2	2	3	0	4
ATAC_peak_4842	13	16	9	7	2	6		ATAC_peak_5843	11	10	5	3	4	6		ATAC_peak_5994	18	21	8	12	11	13
ATAC_peak_4843	39	28	10	6	3	2		ATAC_peak_5844	6	6	2	9	3	2		ATAC_peak_6004	23	16	15	12	10	12
ATAC_peak_4844	47	27	14	10	2	4		ATAC_peak_5853	1	2	0	1	2	1		ATAC_peak_6010	18	19	7	14	8	5
ATAC_peak_4845	55	35	18	19	16	11		ATAC_peak_5860	29	25	13	10	10	10		ATAC_peak_6016	20	20	16	23	14	15
ATAC_peak_4846	17	13	5	8	4	1		ATAC_peak_5862	33	18	5	7	9	6		ATAC_peak_6019	29	21	9	17	9	10
ATAC_peak_4847	23	15	4	13	7	6		ATAC_peak_5869	8	5	2	0	3	0		ATAC_peak_6024	53	33	27	25	22	29
ATAC_peak_4848	30	27	15	8	3	6		ATAC_peak_5885	9	5	4	1	3	3		ATAC_peak_6035	5	0	1	0	1	0
ATAC_peak_4849	33	26	4	8	3	1		ATAC_peak_5886	10	6	3	2	1	4		ATAC_peak_6037	34	18	8	19	15	13
ATAC_peak_4850	59	41	12	15	7	5		ATAC_peak_5887	15	6	3	5	4	5		ATAC_peak_6045	9	7	3	7	4	3
ATAC_peak_4851	55	48	20	32	13	12		ATAC_peak_5889	4	1	1	2	4	1		ATAC_peak_6050	8	6	10	6	7	3
ATAC_peak_4852	15	17	11	19	2	2		ATAC_peak_5893	2	1	2	4	2	1		ATAC_peak_6060	31	28	7	11	11	14
ATAC_peak_4853	29	15	4	12	6	4		ATAC_peak_5898	16	12	6	10	9	12		ATAC_peak_6064	15	16	2	13	11	10
ATAC_peak_4858	10	8	5	11	5	5		ATAC_peak_5906	3	2	3	3	2	3		ATAC_peak_6087	12	8	3	9	4	5
ATAC_peak_4861	22	12	7	17	12	13		ATAC_peak_5910	4	4	2	1	3	1		ATAC_peak_6092	12	7	6	4	5	3
ATAC_peak_4863	22	17	10	14	12	10		ATAC_peak_5921	10	6	4	5	8	3		ATAC_peak_6093	5	8	3	8	17	20
ATAC_peak_4871	17	16	7	10	7	12		ATAC_peak_5922	13	12	6	6	4	5		ATAC_peak_6103	29	20	7	20	12	22
ATAC_peak_4876	21	8	5	5	3	7		ATAC_peak_5924	3	3	1	5	3	1		ATAC_peak_6106	29	25	3	18	14	16
ATAC_peak_4878	19	8	11	10	5	7		ATAC_peak_5932	5	3	4	7	3	3		ATAC_peak_6113	31	23	9	21	21	12
ATAC_peak_4879	73	56	15	33	17	22		ATAC_peak_5935	10	4	7	8	5	5		ATAC_peak_6114	64	43	15	38	38	24
ATAC_peak_4881	55	27	20	36	9	9		ATAC_peak_5939	28	25	21	12	17	9		ATAC_peak_6117	10	4	9	12	4	3
ATAC_peak_4882	54	28	23	36	7	7		ATAC_peak_5952	8	2	3	10	6	13		ATAC_peak_6118	6	6	8	9	3	2
ATAC_peak_4890	11	6	3	4	4	3		ATAC_peak_5955	6	8	3	9	3	3		ATAC_peak_6121	15	15	13	21	16	13
ATAC_peak_4891	9	11	3	6	1	2		ATAC_peak_5958	4	1	2	2	2	1		ATAC_peak_6128	30	21	14	16	11	19
ATAC_peak_4892	11	4	3	7	2	5		ATAC_peak_5963	10	10	3	7	5	6		ATAC_peak_6134	7	8	4	13	9	4
ATAC_peak_4894	11	8	1	8	2	2		ATAC_peak_5965	8	6	0	7	3	4		ATAC_peak_6144	8	4	6	2	10	4
ATAC_peak_4895	26	13	5	10	4	6		ATAC_peak_5968	2	6	4	5	4	3		ATAC_peak_6145	13	13	9	17	6	12
ATAC_peak_4897	14	7	5	6	7	6		ATAC_peak_5970	6	5	1	8	6	3		ATAC_peak_6146	17	6	8	9	14	7
ATAC_peak_4899	10	8	5	12	5	4		ATAC_peak_5971	4	6	3	5	4	3		ATAC_peak_6148	54	36	15	19	29	45
ATAC_peak_4901	18	17	12	18	5	2		ATAC_peak_5972	4	2	6	4	3	5		ATAC_peak_6151	48	43	12	21	16	16
ATAC_peak_4902	20	18	10	19	4	7		ATAC_peak_5973	6	10	7	9	1	3		ATAC_peak_6155	11	13	8	7	8	7
ATAC_peak_4904	11	9	4	10	5	1		ATAC_peak_5978	26	20	8	16	14	16		ATAC_peak_6156	1	1	1	7	5	4
ATAC_peak_4905	19	13	7	16	5	0		ATAC_peak_5979	53	26	12	28	13	15		ATAC_peak_6160	5	1	3	3	2	2
ATAC_peak_4906	19	22	9	10	2	5		ATAC_peak_5981	12	11	9	9	3	4		ATAC_peak_6162	39	15	18	17	14	26
ATAC_peak_4907	22	14	7	6	3	8		ATAC_peak_5982	28	21	13	15	7	9		ATAC_peak_6164	36	26	17	31	8	31
ATAC_peak_4910	11	2	3	5	3	5		ATAC_peak_5983	17	14	4	12	7	8		ATAC_peak_6167	7	5	4	7	3	2
ATAC_peak_4911	14	11	2	7	8	7		ATAC_peak_5984	13	20	4	10	2	5		ATAC_peak_6169	6	4	2	6	3	3
ATAC_peak_4912	12	13	7	8	5	3		ATAC_peak_5986	11	8	7	14	2	4		ATAC_peak_6184	34	11	5	18	18	16
ATAC_peak_4913	25	17	8	11	9	5		ATAC_peak_5987	25	18	9	17	7	5		ATAC_peak_6187	1	4	1	6	2	2
ATAC_peak_4914	54	59	21	34	12	10		ATAC_peak_5988	9	4	4	5	7	1		ATAC_peak_6188	16	11	5	14	4	4
ATAC_peak_4915	8	3	3	7	4	1		ATAC_peak_5991	2	3	1	3	5	1		ATAC_peak_6190	20	10	5	6	3	4
ATAC_peak_4916	8	10	7	9	4	3		ATAC_peak_5993	34	22	13	26	14	18		ATAC_peak_6191	20	14	3	12	9	5
ATAC_peak_4917	18	18	18	26	9	5		ATAC_peak_5996	9	3	2	9	2	3		ATAC_peak_6192	24	12	11	14	5	12
ATAC_peak_4921	30	23	8	14	10	6		ATAC_peak_5997	19	14	8	12	5	5		ATAC_peak_6193	9	13	5	8	7	6
ATAC_peak_4928	13	6	9	13	4	3		ATAC_peak_5998	9	6	4	13	5	3		ATAC_peak_6194	6	13	4	9	8	5
ATAC_peak_4929	37	18	6	14	4	9		ATAC_peak_6002	31	24	11	18	6	9		ATAC_peak_6195	18	11	4	7	3	10
ATAC_peak_4930	56	22	9	24	7	9		ATAC_peak_6003	28	23	15	11	9	10		ATAC_peak_6196	23	14	2	6	5	12
ATAC_peak_4931	27	9	7	5	4	2		ATAC_peak_6009	17	18	8	14	9	4		ATAC_peak_6197	27	21	2	10	4	15
ATAC_peak_4935	13	9	3	11	5	1		ATAC_peak_6012	27	11	6	17	2	11		ATAC_peak_6198	7	9	2	10	4	5
ATAC_peak_4937	14	11	5	11	3	5		ATAC_peak_6013	47	30	14	20	9	9		ATAC_peak_6199	11	8	3	11	4	6
ATAC_peak_4939	32	17	4	10	3	11		ATAC_peak_6015	20	14	13	19	11	11		ATAC_peak_6202	35	22	9	8	6	4
ATAC_peak_4940	20	24	6	4	6	4		ATAC_peak_6017	16	8	8	19	4	4		ATAC_peak_6203	2	3	1	4	7	4
ATAC_peak_4944	62	46	36	31	12	19		ATAC_peak_6018	14	9	9	18	7	8		ATAC_peak_6204	2	1	1	4	1	1
ATAC_peak_4948	17	9	4	17	2	4		ATAC_peak_6022	23	31	6	21	8	11		ATAC_peak_6205	2	1	1	0	5	4
ATAC_peak_4955	14	19	7	6	6	6		ATAC_peak_6023	23	27	13	16	11	14		ATAC_peak_6206	1	1	0	1	3	0
ATAC_peak_4957	45	34	14	15	13	21		ATAC_peak_6030	45	21	10	19	7	5		ATAC_peak_6207	2	1	0	1	1	4
ATAC_peak_4962	6	4	7	5	0	6		ATAC_peak_6031	75	31	17	27	13	15		ATAC_peak_6208	3	2	0	4	0	6
ATAC_peak_4967	5	7	2	3	4	2		ATAC_peak_6032	50	22	8	16	7	9		ATAC_peak_6209	0	3	2	3	2	3
ATAC_peak_4969	13	11	4	8	6	5		ATAC_peak_6033	30	19	11	25	4	5		ATAC_peak_6210	4	3	3	6	14	12
ATAC_peak_4978	2	14	2	5	0	2		ATAC_peak_6034	14	9	8	7	3	5		ATAC_peak_6211	1	4	5	10	12	8
ATAC_peak_4979	10	6	3	8	2	3		ATAC_peak_6036	34	6	4	10	6	6		ATAC_peak_6212	3	1	2	2	5	2
ATAC_peak_4980	15	23	3	13	4	4		ATAC_peak_6041	5	12	7	7	3	3		ATAC_peak_6213	0	2	2	3	4	2
ATAC_peak_4983	13	9	5	9	11	5		ATAC_peak_6049	8	7	3	8	2	6		ATAC_peak_6214	0	1	1	3	2	2
ATAC_peak_4984	14	9	5	11	10	5		ATAC_peak_6065	11	12	7	21	3	10		ATAC_peak_6215	0	1	0	2	3	1
ATAC_peak_4986	24	20	3	14	5	3		ATAC_peak_6066	11	8	6	18	3	9		ATAC_peak_6217	2	4	3	0	3	2
ATAC_peak_4987	29	20	5	16	5	5		ATAC_peak_6073	7	4	4	5	3	0		ATAC_peak_6219	4	1	2	4	1	3
ATAC_peak_4988	11	16	5	14	5	2		ATAC_peak_6074	9	7	5	9	0	2		ATAC_peak_6221	13	8	3	10	2	1
ATAC_peak_4989	35	23	9	15	7	4		ATAC_peak_6078	8	5	0	6	2	3		ATAC_peak_6223	14	15	8	19	6	3
ATAC_peak_4998	1	5	0	2	2	0		ATAC_peak_6081	14	14	9	19	5	9		ATAC_peak_6240	93	48	39	37	45	51
ATAC_peak_5003	0	4	5	2	1	1		ATAC_peak_6082	5	9	9	4	3	4		ATAC_peak_6241	7	6	7	6	14	14
ATAC_peak_5004	1	2	3	2	0	0		ATAC_peak_6083	6	9	5	6	6	6		ATAC_peak_6249	9	8	2	6	1	3
ATAC_peak_5005	42	35	14	21	7	9		ATAC_peak_6085	10	8	5	7	1	2		ATAC_peak_6250	6	9	5	2	3	3
ATAC_peak_5006	11	13	10	7	3	4		ATAC_peak_6086	25	14	3	11	9	8		ATAC_peak_6253	5	5	4	9	4	5
ATAC_peak_5007	50	39	20	36	8	11		ATAC_peak_6088	18	7	9	13	6	6		ATAC_peak_6258	11	11	4	10	2	2
ATAC_peak_5008	65	40	19	36	19	20		ATAC_peak_6089	13	3	7	16	5	3		ATAC_peak_6259	10	11	7	9	7	10
ATAC_peak_5009	50	33	11	26	8	9		ATAC_peak_6095	15	7	6	5	2	6		ATAC_peak_6270	8	9	6	2	5	10
ATAC_peak_5010	39	31	8	26	8	9		ATAC_peak_6096	13	9	6	13	2	5		ATAC_peak_6273	11	8	6	10	6	6
ATAC_peak_5013	23	23	8	20	11	12		ATAC_peak_6100	16	17	8	13	5	12		ATAC_peak_6280	3	1	1	2	1	2
ATAC_peak_5021	12	18	14	16	2	9		ATAC_peak_6102	19	25	6	12	11	9		ATAC_peak_6281	1	1	2	3	7	3
ATAC_peak_5023	31	31	16	26	12	5		ATAC_peak_6109	61	44	15	35	24	20		ATAC_peak_6286	11	7	5	9	8	9
ATAC_peak_5024	38	30	20	35	12	12		ATAC_peak_6110	74	53	18	36	20	24		ATAC_peak_6287	10	5	4	12	3	3
ATAC_peak_5025	17	11	8	6	2	2		ATAC_peak_6115	54	35	13	24	18	14		ATAC_peak_6288	6	3	3	3	2	4
ATAC_peak_5026	93	63	23	38	15	15		ATAC_peak_6116	16	7	7	15	3	4		ATAC_peak_6289	6	2	3	7	4	3
ATAC_peak_5029	91	55	24	39	9	17		ATAC_peak_6123	28	19	7	14	5	7		ATAC_peak_6290	41	19	18	29	33	27
ATAC_peak_5043	8	3	3	3	4	2		ATAC_peak_6124	67	34	29	41	24	28		ATAC_peak_6291	29	16	16	28	21	23
ATAC_peak_5044	14	21	3	10	8	4		ATAC_peak_6125	52	34	26	31	19	25		ATAC_peak_6292	5	7	2	8	2	1
ATAC_peak_5045	17	15	5	4	8	7		ATAC_peak_6130	7	10	5	6	6	6		ATAC_peak_6294	10	10	3	10	3	4
ATAC_peak_5046	7	9	6	7	3	2		ATAC_peak_6140	19	17	9	14	9	12		ATAC_peak_6295	9	6	4	7	3	6
ATAC_peak_5049	27	18	4	12	5	8		ATAC_peak_6141	20	15	8	12	10	13		ATAC_peak_6296	5	1	0	2	2	3
ATAC_peak_5050	16	8	2	12	0	5		ATAC_peak_6142	5	8	5	2	4	2		ATAC_peak_6298	10	9	6	7	5	8
ATAC_peak_5052	42	33	12	20	9	3		ATAC_peak_6147	22	27	16	16	14	21		ATAC_peak_6299	7	6	1	3	8	9
ATAC_peak_5054	12	10	4	8	2	1		ATAC_peak_6153	9	3	5	3	4	3		ATAC_peak_6300	14	10	2	6	6	7
ATAC_peak_5063	11	6	3	6	1	2		ATAC_peak_6154	10	5	2	7	1	9		ATAC_peak_6301	6	1	1	4	5	6
ATAC_peak_5064	11	9	4	4	3	1		ATAC_peak_6157	5	5	2	4	3	3		ATAC_peak_6302	7	6	2	7	7	2
ATAC_peak_5065	45	38	14	27	9	7		ATAC_peak_6163	25	15	15	15	11	22		ATAC_peak_6303	9	10	3	9	4	3
ATAC_peak_5068	15	17	10	11	3	4		ATAC_peak_6165	33	17	10	14	6	9		ATAC_peak_6306	12	7	4	5	2	4
ATAC_peak_5069	29	22	5	14	3	0		ATAC_peak_6168	1	8	2	3	3	4		ATAC_peak_6309	4	3	1	1	2	1
ATAC_peak_5070	10	9	1	7	0	5		ATAC_peak_6170	5	4	4	2	2	1		ATAC_peak_6310	1	1	6	6	13	10
ATAC_peak_5071	19	20	5	12	11	3		ATAC_peak_6171	10	8	3	5	4	3		ATAC_peak_6312	3	1	2	3	4	2
ATAC_peak_5072	108	79	28	44	14	25		ATAC_peak_6173	13	10	7	8	2	5		ATAC_peak_6313	3	5	3	5	2	4
ATAC_peak_5074	65	38	19	30	9	16		ATAC_peak_6175	3	1	3	1	1	1		ATAC_peak_6314	5	4	4	5	3	1
ATAC_peak_5077	45	32	8	17	7	9		ATAC_peak_6176	8	4	6	4	1	3		ATAC_peak_6317	3	7	6	9	7	6
ATAC_peak_5079	27	16	5	10	6	2		ATAC_peak_6182	26	13	7	16	2	6		ATAC_peak_6324	2	2	3	2	3	4
ATAC_peak_5083	56	44	11	22	13	13		ATAC_peak_6183	26	23	12	11	6	4		ATAC_peak_6326	4	5	0	6	1	2
ATAC_peak_5084	66	42	8	24	8	10		ATAC_peak_6185	16	16	11	15	9	4		ATAC_peak_6330	3	2	0	2	0	1
ATAC_peak_5089	62	58	20	38	12	9		ATAC_peak_6186	20	24	9	15	10	11		ATAC_peak_6332	3	1	1	7	1	5
ATAC_peak_5091	29	18	6	4	8	7		ATAC_peak_6200	6	6	5	3	3	3		ATAC_peak_6333	5	2	3	1	3	3
ATAC_peak_5092	11	8	6	10	2	6		ATAC_peak_6216	2	1	2	2	3	0		ATAC_peak_6336	6	7	5	4	5	2
ATAC_peak_5095	8	6	6	8	5	2		ATAC_peak_6218	7	3	7	3	5	5		ATAC_peak_6337	7	2	2	2	2	2
ATAC_peak_5098	50	33	18	26	3	6		ATAC_peak_6222	16	10	3	11	5	2		ATAC_peak_6338	3	2	1	1	0	2
ATAC_peak_5101	56	44	33	27	17	7		ATAC_peak_6229	24	26	10	16	6	8		ATAC_peak_6340	2	2	0	1	2	5
ATAC_peak_5102	67	54	34	42	16	12		ATAC_peak_6230	4	5	2	5	2	2		ATAC_peak_6341	1	0	1	2	5	1
ATAC_peak_5103	41	29	18	16	2	7		ATAC_peak_6231	4	2	2	0	1	0		ATAC_peak_6342	7	1	3	1	6	0
ATAC_peak_5104	39	25	17	17	6	6		ATAC_peak_6234	3	5	3	2	4	0		ATAC_peak_6344	6	10	4	5	4	4
ATAC_peak_5106	27	21	11	14	6	8		ATAC_peak_6235	0	4	0	0	0	0		ATAC_peak_6345	15	3	2	3	8	3
ATAC_peak_5107	31	17	9	19	2	3		ATAC_peak_6237	3	1	4	3	3	4		ATAC_peak_6347	2	1	1	1	3	0
ATAC_peak_5108	65	37	23	35	11	18		ATAC_peak_6238	25	20	6	13	12	6		ATAC_peak_6348	6	8	2	6	3	1
ATAC_peak_5109	44	29	12	16	11	2		ATAC_peak_6239	90	49	43	36	50	50		ATAC_peak_6349	1	1	0	2	2	0
ATAC_peak_5111	42	37	9	22	4	6		ATAC_peak_6244	11	12	5	3	4	2		ATAC_peak_6350	1	2	1	0	1	1
ATAC_peak_5119	47	30	12	23	12	14		ATAC_peak_6255	3	3	5	3	1	0		ATAC_peak_6351	4	5	1	1	2	2
ATAC_peak_5120	53	38	25	29	12	15		ATAC_peak_6256	5	9	3	4	11	4		ATAC_peak_6354	3	5	2	7	1	4
ATAC_peak_5124	26	28	17	18	7	8		ATAC_peak_6257	14	13	4	8	4	11		ATAC_peak_6361	4	8	0	9	7	8
ATAC_peak_5126	22	15	7	21	7	6		ATAC_peak_6262	7	2	1	4	4	2		ATAC_peak_6369	1	0	0	3	1	3
ATAC_peak_5127	40	36	12	15	8	9		ATAC_peak_6263	7	0	1	4	1	1		ATAC_peak_6370	0	0	0	3	1	4
ATAC_peak_5131	39	30	4	17	7	10		ATAC_peak_6274	2	0	2	3	4	4		ATAC_peak_6375	8	7	5	6	9	6
ATAC_peak_5132	37	28	9	24	12	9		ATAC_peak_6279	0	0	1	1	0	1		ATAC_peak_6376	2	2	2	4	4	3
ATAC_peak_5133	29	28	15	31	4	11		ATAC_peak_6283	4	4	1	9	3	4		ATAC_peak_6377	5	5	2	5	3	5
ATAC_peak_5134	20	26	5	12	9	7		ATAC_peak_6284	15	2	7	12	10	13		ATAC_peak_6386	2	4	2	6	2	3
ATAC_peak_5135	18	10	6	8	5	4		ATAC_peak_6285	7	5	2	5	5	5		ATAC_peak_6407	12	6	3	1	4	7
ATAC_peak_5141	55	30	9	18	9	17		ATAC_peak_6293	13	6	5	10	6	3		ATAC_peak_6408	4	2	1	4	1	2
ATAC_peak_5142	34	32	6	15	6	7		ATAC_peak_6297	11	15	9	5	6	5		ATAC_peak_6413	4	1	2	2	5	4
ATAC_peak_5143	47	30	11	15	8	6		ATAC_peak_6304	18	11	5	11	6	8		ATAC_peak_6414	11	3	5	11	10	8
ATAC_peak_5144	10	7	6	7	4	4		ATAC_peak_6307	3	3	1	4	1	3		ATAC_peak_6418	3	2	2	4	4	3
ATAC_peak_5145	40	23	19	20	10	16		ATAC_peak_6308	9	7	3	12	7	13		ATAC_peak_6419	5	6	2	7	2	2
ATAC_peak_5147	43	27	17	18	8	15		ATAC_peak_6315	6	10	4	6	6	5		ATAC_peak_6423	12	8	3	12	7	4
ATAC_peak_5149	18	21	8	19	8	6		ATAC_peak_6316	1	2	1	2	0	0		ATAC_peak_6425	5	3	0	1	0	2
ATAC_peak_5153	16	10	4	9	1	6		ATAC_peak_6318	2	5	6	7	2	6		ATAC_peak_6427	2	1	2	5	4	2
ATAC_peak_5155	44	27	25	25	24	20		ATAC_peak_6319	23	19	5	18	7	14		ATAC_peak_6438	3	5	2	7	1	3
ATAC_peak_5159	23	21	6	10	5	7		ATAC_peak_6322	1	1	1	1	1	0		ATAC_peak_6442	2	1	3	4	4	1
ATAC_peak_5160	20	20	7	10	5	5		ATAC_peak_6325	12	5	1	11	6	6		ATAC_peak_6443	0	1	0	2	1	1
ATAC_peak_5162	24	21	5	9	5	3		ATAC_peak_6331	1	1	1	5	1	0		ATAC_peak_6445	6	1	0	0	1	2
ATAC_peak_5164	46	26	14	28	8	6		ATAC_peak_6335	1	3	2	3	1	0		ATAC_peak_6446	2	0	2	3	3	1
ATAC_peak_5166	41	33	12	24	6	9		ATAC_peak_6339	3	3	3	2	0	2		ATAC_peak_6449	4	1	1	1	1	3
ATAC_peak_5167	65	44	9	24	9	8		ATAC_peak_6343	7	2	3	1	2	1		ATAC_peak_6455	4	1	2	1	0	2
ATAC_peak_5168	24	16	6	17	5	1		ATAC_peak_6352	2	4	0	0	2	1		ATAC_peak_6458	1	2	3	5	2	6
ATAC_peak_5170	35	20	7	13	3	4		ATAC_peak_6353	3	6	2	6	1	5		ATAC_peak_6460	16	11	8	4	11	4
ATAC_peak_5172	21	17	3	7	5	5		ATAC_peak_6358	2	6	5	5	3	2		ATAC_peak_6461	8	2	2	0	1	1
ATAC_peak_5173	47	24	9	11	9	2		ATAC_peak_6359	4	1	0	1	1	1		ATAC_peak_6463	3	7	2	5	7	2
ATAC_peak_5174	86	53	21	41	9	9		ATAC_peak_6360	10	5	1	5	6	7		ATAC_peak_6464	3	5	0	6	1	2
ATAC_peak_5175	79	49	18	36	7	8		ATAC_peak_6362	9	4	1	6	4	3		ATAC_peak_6466	2	2	1	3	1	2
ATAC_peak_5176	32	28	11	14	9	3		ATAC_peak_6363	5	7	8	6	4	3		ATAC_peak_6469	2	3	1	6	9	7
ATAC_peak_5177	59	44	9	17	3	7		ATAC_peak_6365	5	3	2	10	1	6		ATAC_peak_6471	4	3	3	4	4	4
ATAC_peak_5178	28	16	4	2	2	2		ATAC_peak_6366	9	7	3	6	8	5		ATAC_peak_6472	3	4	0	2	2	2
ATAC_peak_5179	18	13	8	11	0	8		ATAC_peak_6367	12	8	2	8	5	4		ATAC_peak_6473	3	7	2	4	2	0
ATAC_peak_5180	12	30	6	9	4	8		ATAC_peak_6373	0	3	0	4	4	0		ATAC_peak_6474	7	4	5	2	2	4
ATAC_peak_5182	43	26	9	20	7	6		ATAC_peak_6374	1	0	0	2	1	0		ATAC_peak_6475	6	4	5	2	1	4
ATAC_peak_5183	18	9	5	7	3	4		ATAC_peak_6378	0	2	0	0	1	1		ATAC_peak_6476	3	0	2	1	3	2
ATAC_peak_5184	29	19	10	16	4	1		ATAC_peak_6379	3	1	3	1	3	4		ATAC_peak_6478	3	2	4	2	2	1
ATAC_peak_5185	16	11	12	11	6	2		ATAC_peak_6380	12	7	3	5	5	4		ATAC_peak_6479	4	1	3	4	1	3
[truncated: 42,017 more rows]

## Sheet: Figure2k
Cluster	ID	Description	GeneRatio	BgRatio	pvalue	p.adjust	qvalue	geneID	Count
UP	GO:0006491	N-glycan processing	4/188	16/23328	6.89294e-06	0.0193167	0.0162615	Man1a/Man2a1/Man1b1/Man1a2	4
UP	GO:0051648	vesicle localization	9/188	174/23328	1.2339e-05	0.0193167	0.0162615	Dnm3/Pik3cg/Psen1/Mapk8/Ap3s1/Bcl2l1/Fgfr2/Map2k1/Myo5a	9
UP	GO:1903320	regulation of protein modification by small protein conjugation or removal	10/188	240/23328	2.65499e-05	0.0277092	0.0233266	Atg5/Psen1/Mapk8/Derl1/Ube2l3/Prkce/Itch/Paxip1/Sae1/Pias1	10
UP	GO:0031346	positive regulation of cell projection organization	14/188	478/23328	3.56799e-05	0.0279285	0.0235112	Dnm3/Plxnc1/Rnf157/Psen1/Ptk2b/Cpeb3/Rapgef1/Zmynd8/Akirin1/Creb3l2/Unc13a/Map2k1/Rab8b/Mapk6	14
UP	GO:0009895	negative regulation of catabolic process	11/188	311/23328	4.72547e-05	0.0285425	0.0240281	Il10/Mdm4/Larp1/Ncor1/Sco1/Pik3cg/Psen1/Senp1/Mcl1/Tent5c/Smarcc1	11
UP	GO:2001242	regulation of intrinsic apoptotic signaling pathway	8/188	167/23328	6.51789e-05	0.0285425	0.0240281	Mdm4/Rtkn2/Xbp1/Bcl2l1/Plagl2/Mcl1/Trp73/Map2k1	8
UP	GO:0071900	regulation of protein serine/threonine kinase activity	13/188	442/23328	6.53066e-05	0.0285425	0.0240281	Frs2/Pik3r5/Ern1/Pik3cg/Mnat1/Psen1/Ighm/Ptk2b/Pkig/Cdkn2b/Trp73/Blm/Map2k1	13
UP	GO:0031331	positive regulation of cellular catabolic process	12/188	396/23328	9.45263e-05	0.0285425	0.0240281	Atg5/Xbp1/Larp1/Psen1/Mapk8/Ptk2b/Tnrc6b/Zbtb20/Cpeb3/Itch/Pias1/Map2k1	12
UP	GO:0002335	mature B cell differentiation	4/188	30/23328	9.50244e-05	0.0285425	0.0240281	Xbp1/Ptk2b/Nfatc1/Il21	4
UP	GO:0043406	positive regulation of MAP kinase activity	9/188	226/23328	9.53333e-05	0.0285425	0.0240281	Frs2/Pik3r5/Ern1/Pik3cg/Psen1/Ighm/Ptk2b/Trp73/Map2k1	9
UP	GO:0009896	positive regulation of catabolic process	13/188	463/23328	0.000103972	0.0285425	0.0240281	Atg5/Xbp1/Larp1/Psen1/Mapk8/Ptk2b/Tnrc6b/Zbtb20/Prkce/Cpeb3/Itch/Pias1/Map2k1	13
UP	GO:0010498	proteasomal protein catabolic process	13/188	470/23328	0.000120652	0.0285425	0.0240281	Xbp1/Sco1/Psen1/Mapk8/Derl1/Senp1/Psmb9/Man1b1/Itch/Ddi2/Ube2h/Pias1/Smarcc1	13
UP	GO:2001243	negative regulation of intrinsic apoptotic signaling pathway	6/188	95/23328	0.000121304	0.0285425	0.0240281	Mdm4/Rtkn2/Xbp1/Bcl2l1/Mcl1/Map2k1	6
UP	GO:0071902	positive regulation of protein serine/threonine kinase activity	10/188	291/23328	0.000132551	0.0285425	0.0240281	Frs2/Pik3r5/Ern1/Pik3cg/Mnat1/Psen1/Ighm/Ptk2b/Trp73/Map2k1	10
UP	GO:0006874	cellular calcium ion homeostasis	13/188	476/23328	0.000136741	0.0285425	0.0240281	Atg5/Cdh23/Pik3cg/Psen1/Ptk2b/Tmtc4/Thada/Prkce/Gnb1/Swap70/Inpp4b/Myo5a/Ccrl2	13
UP	GO:0022408	negative regulation of cell-cell adhesion	8/188	192/23328	0.000171606	0.0325372	0.027391	Ctla4/Il10/Specc1l/Dusp22/Tigit/Itch/Swap70/Map2k1	8
UP	GO:0055074	calcium ion homeostasis	13/188	493/23328	0.000192762	0.0325372	0.027391	Atg5/Cdh23/Pik3cg/Psen1/Ptk2b/Tmtc4/Thada/Prkce/Gnb1/Swap70/Inpp4b/Myo5a/Ccrl2	13
UP	GO:0031330	negative regulation of cellular catabolic process	9/188	250/23328	0.000203691	0.0325372	0.027391	Il10/Larp1/Sco1/Pik3cg/Psen1/Senp1/Mcl1/Tent5c/Smarcc1	9
UP	GO:1903423	positive regulation of synaptic vesicle recycling	3/188	15/23328	0.000218231	0.0325372	0.027391	Dnm3/Ppp3cc/Bcl2l1	3
UP	GO:0030968	endoplasmic reticulum unfolded protein response	5/188	68/23328	0.000222705	0.0325372	0.027391	Xbp1/Ern1/Tmtc4/Derl1/Creb3l2	5
UP	GO:0007254	JNK cascade	8/188	200/23328	0.000226626	0.0325372	0.027391	Ncor1/Ern1/Dusp22/Mapk8/Ptk2b/Rapgef1/Itch/Trp73	8
UP	GO:0010976	positive regulation of neuron projection development	11/188	372/23328	0.000228623	0.0325372	0.027391	Plxnc1/Rnf157/Psen1/Ptk2b/Cpeb3/Rapgef1/Zmynd8/Creb3l2/Unc13a/Map2k1/Mapk6	11
UP	GO:0051403	stress-activated MAPK cascade	9/188	257/23328	0.000249918	0.0340214	0.0286405	Ncor1/Ern1/Dusp22/Mapk8/Ptk2b/Rapgef1/Itch/Trp73/Map2k1	9
UP	GO:0051650	establishment of vesicle localization	7/188	155/23328	0.000269161	0.0345085	0.0290505	Dnm3/Psen1/Mapk8/Ap3s1/Fgfr2/Map2k1/Myo5a	7
UP	GO:0051656	establishment of organelle localization	11/188	382/23328	0.000286723	0.0345085	0.0290505	Pard3b/Dnm3/Nup88/Psen1/Mapk8/Ap3s1/Rabgef1/Nectin2/Fgfr2/Map2k1/Myo5a	11
UP	GO:0045981	positive regulation of nucleotide metabolic process	4/188	40/23328	0.000297582	0.0345085	0.0290505	Psen1/Zbtb20/Bcl2l1/Map2k1	4
UP	GO:1900544	positive regulation of purine nucleotide metabolic process	4/188	40/23328	0.000297582	0.0345085	0.0290505	Psen1/Zbtb20/Bcl2l1/Map2k1	4
UP	GO:0019882	antigen processing and presentation	6/188	116/23328	0.000360269	0.0397085	0.033428	Atg5/Ighm/Psmb9/Rftn1/Rab3b/Rab8b	6
UP	GO:0031098	stress-activated protein kinase signaling cascade	9/188	272/23328	0.000378694	0.0397085	0.033428	Ncor1/Ern1/Dusp22/Mapk8/Ptk2b/Rapgef1/Itch/Trp73/Map2k1	9
UP	GO:0042176	regulation of protein catabolic process	11/188	395/23328	0.000380471	0.0397085	0.033428	Il10/Mdm4/Xbp1/Sco1/Psen1/Mapk8/Ptk2b/Senp1/Itch/Pias1/Smarcc1	11
UP	GO:1904019	epithelial cell apoptotic process	6/188	118/23328	0.000394819	0.0398768	0.0335697	Il10/Xbp1/Pik3cg/Mapk8/Tmtc4/Bcl2l1	6
UP	GO:1903050	regulation of proteolysis involved in cellular protein catabolic process	8/188	221/23328	0.00044269	0.0433145	0.0364637	Xbp1/Sco1/Psen1/Mapk8/Ptk2b/Senp1/Pias1/Smarcc1	8
UP	GO:0045666	positive regulation of neuron differentiation	12/188	472/23328	0.000470797	0.0437542	0.0368339	Plxnc1/Rnf157/Psen1/Ptk2b/Cpeb3/Rapgef1/Zmynd8/Creb3l2/Unc13a/Map2k1/Tcf12/Mapk6	12
UP	GO:1900542	regulation of purine nucleotide metabolic process	5/188	80/23328	0.000475134	0.0437542	0.0368339	Ncor1/Psen1/Zbtb20/Bcl2l1/Map2k1	5
UP	GO:0006140	regulation of nucleotide metabolic process	5/188	81/23328	0.000503122	0.0450078	0.0378892	Ncor1/Psen1/Zbtb20/Bcl2l1/Map2k1	5
UP	GO:0032252	secretory granule localization	3/188	20/23328	0.000530788	0.0461638	0.0388624	Pik3cg/Mapk8/Myo5a	3
UP	GO:0007162	negative regulation of cell adhesion	9/188	290/23328	0.000600969	0.0489442	0.041203	Ctla4/Il10/Specc1l/Plxnc1/Dusp22/Tigit/Itch/Swap70/Map2k1	9
UP	GO:1903580	positive regulation of ATP metabolic process	4/188	48/23328	0.000602581	0.0489442	0.041203	Psen1/Zbtb20/Bcl2l1/Map2k1	4
UP	GO:0032872	regulation of stress-activated MAPK cascade	8/188	232/23328	0.000609653	0.0489442	0.041203	Ncor1/Ern1/Dusp22/Ptk2b/Rapgef1/Itch/Trp73/Map2k1	8
UP	GO:0042177	negative regulation of protein catabolic process	6/188	130/23328	0.000659958	0.0494257	0.0416084	Il10/Mdm4/Sco1/Psen1/Senp1/Smarcc1	6
UP	GO:0050852	T cell receptor signaling pathway	6/188	130/23328	0.000659958	0.0494257	0.0416084	Ctla4/Psen1/Dusp22/Rftn1/Pde4b/Nectin2	6
UP	GO:0070302	regulation of stress-activated protein kinase signaling cascade	8/188	235/23328	0.000663072	0.0494257	0.0416084	Ncor1/Ern1/Dusp22/Ptk2b/Rapgef1/Itch/Trp73/Map2k1	8
UP	GO:0097193	intrinsic apoptotic signaling pathway	9/188	295/23328	0.000678795	0.0494257	0.0416084	Mdm4/Rtkn2/Xbp1/Ern1/Bcl2l1/Plagl2/Mcl1/Trp73/Map2k1	9

[truncated: 20 more sheets: Figure3b, Figure3c, Figure3e, Figure3f, Figure4b, Figure5a, Figure5b, Figure5c, Figure5d, Figure 6a, Supplemenatary Figure2-a, Supplemenatary Figure2-b, Supplemenatary Figure2-c, Supplemenatary Figure2-d, Supplemenatary Figure2-e, Supplemenatary Figure2-f, Supplemenatary Figure2-g, Supplemenatary Figure2-h, Supplemenatary Figure2-i, Supplemenatary Figure2-j]
